# Supplementary material for: Local genetic correlations exist among neurodegenerative and neuropsychiatric diseases
Source: NPJ Parkinsons Dis. 2023 Apr 28;9:70. doi: 10.1038/s41531-023-00504-1 (PMC10147945; doi:10.1038/s41531-023-00504-1)
Supplement: Supplementary file 3 — Supplementary Tables 1-9 [file 41531_2023_504_MOESM3_ESM.zip]

Archive with 9 entries (9 files):
- SupplementaryTable1_ld_blocks.xlsx
- SupplementaryTable2_ldsc_global.xlsx
- SupplementaryTable3_lava_local.xlsx
- SupplementaryTable4_lava_comparisons.xlsx
- SupplementaryTable5_lava_local_noproxy.xlsx
- SupplementaryTable6_multireg.xlsx
- SupplementaryTable7_lava_local_eqtl_window_100000.xlsx
- SupplementaryTable8_lava_local_eqtl_window_50000.xlsx
- SupplementaryTable9_pcorr.xlsx
