# Supplementary material for: Local genetic correlations exist among neurodegenerative and neuropsychiatric diseases
Source: NPJ Parkinsons Dis. 2023 Apr 28;9:70. doi: 10.1038/s41531-023-00504-1 (PMC10147945; doi:10.1038/s41531-023-00504-1)
Supplement: Supplementary file 3 — Supplementary Tables 1-9 [file 41531_2023_504_MOESM3_ESM.zip › SupplementaryTable1_ld_blocks.xlsx]

## Sheet: column_descriptions
column_name	description
locus	LD block ID
chr	LD block chromosome
locus_start	LD block start base pair
locus_end	LD block end base pair
n_overlapping_genes	Number of genes overlapping LD block
overlapping_gene_id	Genes overlapping LD block (ensembl ID)
overlapping_gene_name	Genes overlapping LD block (gene name)
n_assoc_gwas	Number of GWAS with genome-wide significant SNPs overlapping LD block
assoc_gwas	GWAS with genome-wide significant SNPs overlapping LD block

## Sheet: results
locus	chr	locus_start	locus_end	n_overlapping_genes	overlapping_gene_id	overlapping_gene_name	n_assoc_gwas	assoc_gwas
3	1	2215496	2983519	31	ENSG00000157933, ENSG00000116151, ENSG00000272161, ENSG00000269753, ENSG00000269896, ENSG00000238240, ENSG00000272420, ENSG00000271921, ENSG00000271847, ENSG00000178642, ENSG00000157916, ENSG00000157911, ENSG00000149527, ENSG00000224387, ENSG00000229393, ENSG00000157881, ENSG00000197921, ENSG00000272449, ENSG00000238164, ENSG00000157873, ENSG00000225931, ENSG00000228037, ENSG00000157870, ENSG0000…	SKI, MORN1, RP4_713A8_1, AL589739_1, RP4_740C4_6, RP4_740C4_5, RP4_740C4_7, RP4_740C4_9, RP4_740C4_8, AL513477_1, RER1, PEX10, PLCH2, RP3_395M20_2, RP3_395M20_3, PANK4, HES5, RP3_395M20_12, RP3_395M20_8, TNFRSF14, RP3_395M20_7, RP3_395M20_9, FAM213B, MMEL1, RP13_436F16_1, TTC34, RP11_740P5_2, RP11_740P5_3, ACTRT2, LINC00982, AL008733_1	1	SCZ
10	1	7711795	8580987	28	ENSG00000171735, ENSG00000270171, ENSG00000270035, ENSG00000269978, ENSG00000049245, ENSG00000269925, ENSG00000049246, ENSG00000236266, ENSG00000049247, ENSG00000049249, ENSG00000270330, ENSG00000116288, ENSG00000200344, ENSG00000116285, ENSG00000238290, ENSG00000232848, ENSG00000229305, ENSG00000200975, ENSG00000227634, ENSG00000233645, ENSG00000265414, ENSG00000251977, ENSG00000162426, ENSG0000…	CAMTA1, RP11_338N10_1, RP11_338N10_2, RP11_338N10_3, VAMP3, RP3_467L1_6, PER3, RP3_467L1_4, UTS2, TNFRSF9, RP5_892F13_2, PARK7, Y_RNA, ERRFI1, RP11_431K24_1, CTA_215D11_4, RP11_431K24_2, RNU1_7P, RP11_431K24_3, RP11_431K24_4, RN7SL729P, RNU6_991P, SLC45A1, Y_RNA, RERE, RP5_1115A15_1, SNORA77, RP5_1115A15_2	1	SCZ
19	1	17557747	18427820	14	ENSG00000142623, ENSG00000142619, ENSG00000266634, ENSG00000159339, ENSG00000269468, ENSG00000256049, ENSG00000227751, ENSG00000179051, ENSG00000266727, ENSG00000239020, ENSG00000074964, ENSG00000236648, ENSG00000117148, ENSG00000261781	PADI1, PADI3, MIR3972, PADI4, AC004824_2, PADI6, RP1_20B21_4, RCC2, AC004824_1, snoU13, ARHGEF10L, RP11_473A10_2, ACTL8, RP11_174G17_2	1	MDD
30	1	30405183	31639217	22	ENSG00000233399, ENSG00000233372, ENSG00000231251, ENSG00000236335, ENSG00000231949, ENSG00000162510, ENSG00000186056, ENSG00000162511, ENSG00000264773, ENSG00000229607, ENSG00000223382, ENSG00000222784, ENSG00000235143, ENSG00000162512, ENSG00000134644, ENSG00000200154, ENSG00000202107, ENSG00000200181, ENSG00000237329, ENSG00000232768, ENSG00000215900, ENSG00000225142	RP11_111I12_1, RP5_893G23_1, RP3_357I16_1, RP4_591L5_1, RP4_591L5_2, MATN1, MATN1_AS1, LAPTM5, MIR4420, RP5_1125N11_1, RP1_65J11_1, RN7SKP91, RP1_65J11_5, SDC3, PUM1, SNORD103A, SNORD103B, SNORD85, RP11_201O14_1, RP11_201O14_2, SEPW1P, RP11_490K7_1	1	SCZ
40	1	43512670	45167235	54	ENSG00000186973, ENSG00000117395, ENSG00000243710, ENSG00000199240, ENSG00000179178, ENSG00000253313, ENSG00000066056, ENSG00000117400, ENSG00000234694, ENSG00000117399, ENSG00000066322, ENSG00000159479, ENSG00000229431, ENSG00000198198, ENSG00000229372, ENSG00000178922, ENSG00000229348, ENSG00000142949, ENSG00000066135, ENSG00000236200, ENSG00000126091, ENSG00000229444, ENSG00000252201, ENSG0000…	FAM183A, EBNA1BP2, WDR65, RNA5SP46, TMEM125, C1orf210, TIE1, MPL, RP1_92O14_3, CDC20, ELOVL1, MED8, RP1_92O14_6, SZT2, SZT2_AS1, HYI, HYI_AS1, PTPRF, KDM4A, KDM4A_AS1, ST3GAL3, RP11_184I16_4, RNU6_1058P, RP11_184I16_3, SHMT1P1, ARTN, RP11_7O11_3, IPO13, DPH2, ATP6V0B, B4GALT2, CCDC24, SLC6A9, RP5_1198O20_4, RP5_1198O20_5, KRT8P47, RN7SL479P, KLF17, RP11_570P14_1, RP4_675G8_2, RP4_675G8_3, Y_RNA, …	1	SCZ
44	1	49185415	51777577	40	ENSG00000186094, ENSG00000162373, ENSG00000229846, ENSG00000239144, ENSG00000230114, ENSG00000225623, ENSG00000237478, ENSG00000215887, ENSG00000221746, ENSG00000227839, ENSG00000233595, ENSG00000162374, ENSG00000230828, ENSG00000237337, ENSG00000233407, ENSG00000234080, ENSG00000229316, ENSG00000225671, ENSG00000142700, ENSG00000271782, ENSG00000185104, ENSG00000225767, ENSG00000202140, ENSG0000…	AGBL4, BEND5, RP11_141A19_1, snoU13, RP11_141A19_2, AGBL4_IT1, RP5_926E3_1, ZNF859P, AL645730_1, AL645730_2, MTND2P29, ELAVL4, RP11_492I2_1, RP11_567C20_2, RP11_567C20_3, RP11_183G22_1, HMGB1P45, FCF1P6, DMRTA2, RP5_850O15_4, FAF1, RP5_850O15_3, Y_RNA, RNU6_1026P, RNU6_1253P, PHBP12, MRPS6P2, CDKN2C, MIR4421, C1orf185, Y_RNA, CFL1P2, AL162430_2, AL162430_1, RP11_296A18_3, snoU13, RNF11, RP11_296A…	1	MDD
45	1	51777578	53114186	48	ENSG00000085831, ENSG00000261664, ENSG00000085832, ENSG00000232027, ENSG00000206595, ENSG00000238140, ENSG00000227070, ENSG00000252032, ENSG00000227742, ENSG00000117859, ENSG00000236973, ENSG00000232846, ENSG00000212624, ENSG00000078618, ENSG00000266993, ENSG00000272175, ENSG00000212076, ENSG00000230604, ENSG00000212174, ENSG00000265769, ENSG00000169213, ENSG00000200839, ENSG00000229032, ENSG0000…	TTC39A, RP11_275F13_1, EPS15, RP11_275F13_3, RNU6_877P, RP11_253A20_1, RP11_191G24_1, RNU6_1281P, CALR4P, OSBPL9, GAPDHP51, SLC25A6P3, SNORA26, NRD1, RP4_657D16_3, RP4_657D16_6, MIR761, TSEN15P2, Y_RNA, AL589663_1, RAB3B, RNA5SP48, RP11_91A18_1, RN7SL290P, TXNDC12, KTI12, RP11_91A18_4, TXNDC12_AS1, BTF3L4, ZFYVE9, RN7SL788P, RP4_800M22_1, RP4_800M22_2, PDCL3P6, RP4_800M22_4, DNAJC19P7, ANAPC10P1,…	1	MDD
52	1	59889046	61377615	13	ENSG00000172456, ENSG00000266150, ENSG00000226883, ENSG00000231816, ENSG00000134709, ENSG00000134716, ENSG00000265535, ENSG00000162598, ENSG00000229332, ENSG00000238242, ENSG00000226476, ENSG00000231252, ENSG00000162599	FGGY, MIR4711, RP4_782L23_2, RP4_782L23_1, HOOK1, CYP2J2, RN7SL475P, C1orf87, PGBD4P8, RP11_575B7_3, RP11_776H12_1, RP11_436K8_1, NFIA	1	BIP
56	1	65894185	66778015	9	ENSG00000116678, ENSG00000213625, ENSG00000237852, ENSG00000238931, ENSG00000224570, ENSG00000239319, ENSG00000184588, ENSG00000227466, ENSG00000223152	LEPR, LEPROT, RP4_630A11_3, snoU13, RP11_430H12_2, RN7SL854P, PDE4B, RP11_397C12_1, RNU4_88P	1	SCZ
57	1	66778016	67761890	18	ENSG00000184588, ENSG00000118473, ENSG00000264720, ENSG00000248458, ENSG00000221655, ENSG00000152760, ENSG00000172410, ENSG00000152763, ENSG00000231080, ENSG00000198160, ENSG00000116704, ENSG00000203963, ENSG00000252433, ENSG00000162594, ENSG00000253074, ENSG00000221733, ENSG00000252116, ENSG00000228523	PDE4B, SGIP1, MIR3117, AL139147_1, AL354978_1, TCTEX1D1, INSL5, WDR78, RP11_342H21_2, MIER1, SLC35D1, C1orf141, SNORA31, IL23R, RNU6_586P, AL109843_1, RNU4ATAC4P, RP4_763G1_1	1	MDD
62	1	72513120	73992170	9	ENSG00000172260, ENSG00000233994, ENSG00000227207, ENSG00000212366, ENSG00000225087, ENSG00000227016, ENSG00000229636, ENSG00000251825, ENSG00000233973	NEGR1, GDI2P2, RPL31P12, RNU6_1246P, RP4_660H19_1, RP11_262K1_1, KRT8P21, RN7SKP19, RP4_598G3_1	2	MDD, SCZ
63	1	73992171	75132092	12	ENSG00000223479, ENSG00000200601, ENSG00000252005, ENSG00000162620, ENSG00000254685, ENSG00000259030, ENSG00000116783, ENSG00000237324, ENSG00000233894, ENSG00000162621, ENSG00000178965, ENSG00000234497	RP4_788P17_1, RNA5SP50, RNU4ATAC8P, LRRIQ3, FPGT, FPGT_TNNI3K, TNNI3K, RP11_439H8_4, RP4_650F12_2, LRRC53, C1orf173, RP4_612J11_1	2	MDD, SCZ
83	1	95122542	96147576	22	ENSG00000224081, ENSG00000244433, ENSG00000263526, ENSG00000143036, ENSG00000237416, ENSG00000117519, ENSG00000235501, ENSG00000172339, ENSG00000230427, ENSG00000152078, ENSG00000271092, ENSG00000231992, ENSG00000206679, ENSG00000226026, ENSG00000122481, ENSG00000228852, ENSG00000228504, ENSG00000230434, ENSG00000237954, ENSG00000233907, ENSG00000216037, ENSG00000228971	LINC01057, PGBD4P7, MIR378G, SLC44A3, RP11_465K1_2, CNN3, RP4_639F20_1, ALG14, RP11_313A24_1, TMEM56, TMEM56_RWDD3, RP11_57H12_2, Y_RNA, RP11_57H12_3, RWDD3, RP11_57H12_5, RP4_586O15_1, RP11_14O19_1, RP11_14O19_2, RP4_617C6_1, AL356479_1, RP11_286B14_1	1	SCZ
85	1	97721187	99425000	16	ENSG00000188641, ENSG00000232878, ENSG00000232542, ENSG00000228057, ENSG00000226128, ENSG00000230718, ENSG00000235777, ENSG00000270911, ENSG00000269998, ENSG00000259946, ENSG00000225206, ENSG00000233557, ENSG00000226053, ENSG00000221777, ENSG00000162627, ENSG00000117598	DPYD, DPYD_AS1, DPYD_IT1, SEC63P1, RPL26P9, RP11_272L13_2, DPYD_AS2, RP11_272L13_4, RP11_272L13_3, RP11_490G2_2, MIR137HG, NFU1P2, RP5_1070A16_1, AL160056_1, SNX7, LPPR5	1	SCZ
106	1	120345067	145803848	130	ENSG00000134193, ENSG00000215864, ENSG00000227205, ENSG00000226446, ENSG00000134249, ENSG00000261662, ENSG00000134250, ENSG00000273406, ENSG00000207149, ENSG00000273131, ENSG00000236933, ENSG00000188610, ENSG00000227193, ENSG00000268993, ENSG00000213244, ENSG00000223345, ENSG00000234998, ENSG00000233029, ENSG00000198019, ENSG00000230806, ENSG00000171943, ENSG00000269996, ENSG00000227082, ENSG0000…	REG4, NBPF7, PFN1P9, NOTCH2P1, ADAM30, RP5_1042I8_7, NOTCH2, RP11_114O18_1, RNU6_465P, RP6_42F4_1, RP11_439A17_7, FAM72B, RP11_439A17_4, RP11_439A17_5, HIST2H3DP1, HIST2H2BA, RP11_439A17_10, RP11_439A17_9, FCGR1B, RP11_343N15_1, SRGAP2C, RP11_343N15_5, AL592494_5, RP11_343N15_2, RP11_344P13_4, RP11_344P13_3, RP11_344P13_6, EMBP1, RP11_344P13_1, RP11_417J8_1, RP11_417J8_2, RP11_417J8_3, RP11_417J8…	1	PD
109	1	149716038	151146407	87	ENSG00000234232, ENSG00000226500, ENSG00000150337, ENSG00000203814, ENSG00000242663, ENSG00000233030, ENSG00000183598, ENSG00000264207, ENSG00000183941, ENSG00000203811, ENSG00000183558, ENSG00000220323, ENSG00000261716, ENSG00000272993, ENSG00000203819, ENSG00000203812, ENSG00000203852, ENSG00000182217, ENSG00000184678, ENSG00000184260, ENSG00000184270, ENSG00000178096, ENSG00000159164, ENSG0000…	RP11_353N4_5, RP11_196G18_1, FCGR1A, HIST2H2BF, RP11_196G18_21, RP11_196G18_3, HIST2H3D, RP11_196G18_23, HIST2H4A, HIST2H3C, HIST2H2AA3, HIST2H2BD, RP11_196G18_22, RP11_196G18_24, HIST2H2BC, HIST2H2AA4, HIST2H3A, HIST2H4B, HIST2H2BE, HIST2H2AC, HIST2H2AB, BOLA1, SV2A, SF3B4, MTMR11, OTUD7B, RP11_458I7_1, VPS45, PLEKHO1, RN7SL480P, ANP32E, RNU2_17P, RP4_790G17_7, CA14, snoU13, APH1A, C1orf54, C1or…	1	SCZ
110	1	151146408	152535630	68	ENSG00000163157, ENSG00000163159, ENSG00000143398, ENSG00000159352, ENSG00000232671, ENSG00000143373, ENSG00000143393, ENSG00000265753, ENSG00000273481, ENSG00000143390, ENSG00000224645, ENSG00000237976, ENSG00000143416, ENSG00000159377, ENSG00000143442, ENSG00000238711, ENSG00000143375, ENSG00000252840, ENSG00000143367, ENSG00000232536, ENSG00000207606, ENSG00000223861, ENSG00000250734, ENSG0000…	TMOD4, VPS72, PIP5K1A, PSMD4, RP11_126K1_2, ZNF687, PI4KB, RN7SL444P, RP11_126K1_9, RFX5, RP11_126K1_8, RP11_126K1_6, SELENBP1, PSMB4, POGZ, RNY4P25, CGN, SNORA44, TUFT1, RP11_74C1_4, MIR554, RP11_74C1_2, RP11_404E16_1, SNX27, RNU6_1062P, RP11_98D18_1, CELF3, RIIAD1, AL589765_1, RNU6_662P, RP11_98D18_15, RP11_98D18_7, MRPL9, OAZ3, RP11_98D18_3, RP11_98D18_2, RP11_98D18_16, TDRKH, RP11_98D18_9, RP…	1	PD
113	1	154685546	156813845	129	ENSG00000143603, ENSG00000163344, ENSG00000270361, ENSG00000163346, ENSG00000163348, ENSG00000271380, ENSG00000160691, ENSG00000173207, ENSG00000264349, ENSG00000160688, ENSG00000163352, ENSG00000160685, ENSG00000163354, ENSG00000163357, ENSG00000232093, ENSG00000143537, ENSG00000243364, ENSG00000143590, ENSG00000251246, ENSG00000202027, ENSG00000169242, ENSG00000169241, ENSG00000179085, ENSG0000…	KCNN3, PMVK, RP11_307C12_13, PBXIP1, PYGO2, RP11_307C12_12, SHC1, CKS1B, MIR4258, FLAD1, LENEP, ZBTB7B, DCST2, DCST1, RP11_307C12_11, ADAM15, EFNA4, EFNA3, EFNA3, Y_RNA, EFNA1, SLC50A1, DPM3, RNU7_150P, HMGN2P18, KRTCAP2, RP11_201K10_3, TRIM46, MUC1, MIR92B, THBS3, RP11_263K19_4, MTX1, RP11_263K19_6, GBAP1, MTX1P1, GBA, AL713999_1, FAM189B, SCAMP3, CLK2, HCN3, PKLR, FDPS, RUSC1_AS1, RUSC1, ASH1L,…	2	LBD, PD
118	1	161054077	161945442	50	ENSG00000143217, ENSG00000228917, ENSG00000162755, ENSG00000143256, ENSG00000158793, ENSG00000158796, ENSG00000238934, ENSG00000143222, ENSG00000224985, ENSG00000143258, ENSG00000143224, ENSG00000158850, ENSG00000158859, ENSG00000158864, ENSG00000158869, ENSG00000268387, ENSG00000158874, ENSG00000158882, ENSG00000263548, ENSG00000143257, ENSG00000248485, ENSG00000158887, ENSG00000143252, ENSG0000…	PVRL4, RP11_544M22_8, KLHDC9, PFDN2, NIT1, DEDD, ACA64, UFC1, RP11_297K8_2, USP21, PPOX, B4GALT3, ADAMTS4, NDUFS2, FCER1G, AL590714_1, APOA2, TOMM40L, MIR5187, NR1I3, PCP4L1, MPZ, SDHC, C1orf192, RP11_122G18_5, RP11_122G18_8, RRM2P2, RNU6_481P, RP11_122G18_7, FCGR2A, RP11_25K21_6, HSPA6, RPS23P10, FCGR3A, RP11_5K23_5, FCGR2B, FCGR2C, HSPA7, RPS23P9, FCGR3B, RP11_25K21_1, RPL31P11, Y_RNA, FCRLA, F…	1	AD
120	1	163141863	163854567	11	ENSG00000143248, ENSG00000232892, ENSG00000225755, ENSG00000232995, ENSG00000237756, ENSG00000143228, ENSG00000252740, ENSG00000225122, ENSG00000200327, ENSG00000212527, ENSG00000228289	RGS5, RP11_267N12_1, RP11_267N12_2, RP11_267N12_3, RP11_77M5_1, NUF2, SNORD112, RP11_408E1_1, RNA5SP62, RNA5SP63, RP4_640E24_1	1	BIP
131	1	173582512	175385220	43	ENSG00000183831, ENSG00000232113, ENSG00000238430, ENSG00000076321, ENSG00000225591, ENSG00000200674, ENSG00000120334, ENSG00000252357, ENSG00000117593, ENSG00000270084, ENSG00000234741, ENSG00000208317, ENSG00000185278, ENSG00000117601, ENSG00000252231, ENSG00000135870, ENSG00000200755, ENSG00000236535, ENSG00000224977, ENSG00000225713, ENSG00000227373, ENSG00000152061, ENSG00000238872, ENSG0000…	ANKRD45, RP11_360D2_1, snoU13, KLHL20, RP11_360D2_2, RN7SKP160, CENPL, Y_RNA, DARS2, GAS5_AS1, GAS5, SNORD78, ZBTB37, SERPINC1, RNA5SP67, RC3H1, RNA5SP68, RC3H1_IT1, RP11_160H22_3, RPL30P1, RP11_160H22_5, RABGAP1L, snoU13, AL022400_1, RP4_809F4_1, GPR52, BANF1P4, NDUFAF4P4, RP1_102G20_2, RABGAP1L_IT1, RP1_102G20_4, RP1_102G20_5, RNU6_307P, CACYBP, MRPS14, Y_RNA, SDCCAG3P2, TNN, KIAA0040, RP5_1114…	1	SCZ
132	1	175385221	176449096	15	ENSG00000116147, ENSG00000235628, ENSG00000224718, ENSG00000227740, ENSG00000230777, ENSG00000143207, ENSG00000252906, ENSG00000228686, ENSG00000236021, ENSG00000232463, ENSG00000253025, ENSG00000227815, ENSG00000231020, ENSG00000225904, ENSG00000116183	TNR, TNR_IT1, RP11_222A5_1, RP11_318C24_2, RP11_318C24_1, RFWD2, SCARNA3, RP11_492I21_1, RP11_195C7_1, RP11_195C7_2, RNU2_12P, RP11_195C7_3, RP11_357J22_1, MORF4L1P7, PAPPA2	1	MDD
133	1	176449097	177746472	10	ENSG00000116183, ENSG00000237514, ENSG00000152092, ENSG00000202609, ENSG00000198797, ENSG00000222749, ENSG00000224968, ENSG00000227579, ENSG00000266393, ENSG00000236720	PAPPA2, PTP4A1P7, ASTN1, MIR488, BRINP2, AL021398_1, RP1_35C21_1, RP1_35C21_2, AL122019_1, RP11_63B19_1	1	SCZ
145	1	189904638	191419275	12	ENSG00000230987, ENSG00000162670, ENSG00000225811, ENSG00000237457, ENSG00000241505, ENSG00000231175, ENSG00000236025, ENSG00000238108, ENSG00000228020, ENSG00000261642, ENSG00000271187, ENSG00000233882	RP11_113I24_1, BRINP3, RP11_547I7_1, RP11_547I7_2, RP11_161I10_1, RP11_463J7_2, RP11_463J7_1, RP11_463J7_3, HNRNPA1P46, RP11_309H21_3, RP11_309H21_4, RP11_309H21_2	1	SCZ
151	1	196179111	197935821	24	ENSG00000162687, ENSG00000265986, ENSG00000000971, ENSG00000116785, ENSG00000244414, ENSG00000080910, ENSG00000134365, ENSG00000134389, ENSG00000143278, ENSG00000066279, ENSG00000235748, ENSG00000177888, ENSG00000134376, ENSG00000237861, ENSG00000221879, ENSG00000230260, ENSG00000213047, ENSG00000207139, ENSG00000213046, ENSG00000235582, ENSG00000233040, ENSG00000224901, ENSG00000203724, ENSG0000…	KCNT2, MIR4735, CFH, CFHR3, CFHR1, CFHR2, CFHR4, CFHR5, F13B, ASPM, RP11_32D17_4, ZBTB41, CRB1, RP11_332L8_1, MRPS21P3, RP11_75C23_1, DENND1B, Y_RNA, EEF1A1P32, RP11_448G4_2, FAM204BP, RP11_448G4_4, C1orf53, LHX9	1	MDD
154	1	200134006	201067952	20	ENSG00000116833, ENSG00000233827, ENSG00000273093, ENSG00000213045, ENSG00000203721, ENSG00000162702, ENSG00000230623, ENSG00000118193, ENSG00000118197, ENSG00000260088, ENSG00000118200, ENSG00000231333, ENSG00000170128, ENSG00000163362, ENSG00000233217, ENSG00000201032, ENSG00000116852, ENSG00000229191, ENSG00000234132, ENSG00000081248	NR5A2, FAM58BP, RP11_532L16_3, RP11_532L16_1, LINC00862, ZNF281, RP11_469A15_2, KIF14, DDX59, RP11_92G12_3, CAMSAP2, RPL34P6, GPR25, C1orf106, MROH3P, RNU6_704P, KIF21B, RP11_168O16_1, RP11_168O16_2, CACNA1S	1	SCZ
158	1	205009624	205917548	32	ENSG00000184144, ENSG00000251696, ENSG00000174529, ENSG00000117222, ENSG00000271580, ENSG00000236108, ENSG00000133059, ENSG00000213041, ENSG00000133069, ENSG00000225063, ENSG00000163545, ENSG00000162873, ENSG00000235363, ENSG00000226235, ENSG00000186007, ENSG00000199059, ENSG00000224717, ENSG00000117266, ENSG00000253097, ENSG00000174514, ENSG00000206762, ENSG00000158711, ENSG00000236942, ENSG0000…	CNTN2, AL583832_1, TMEM81, RBBP5, RP11_536L3_4, RP11_383G10_1, DSTYK, RP11_383G10_3, TMCC2, RP11_383G10_5, NUAK2, KLHDC8A, SNRPGP10, LEMD1_AS1, LEMD1, MIR135B, RP11_576D8_4, CDK18, RNU2_19P, MFSD4, RNU6_418P, ELK4, RP11_6B6_3, SLC45A3, NUCKS1, AC119673_1, SNORA72, RAB7L1, SLC41A1, PM20D1, SLC26A9, RP4_681L3_2	1	PD
159	1	205917549	208162951	58	ENSG00000229874, ENSG00000196550, ENSG00000236889, ENSG00000225483, ENSG00000226780, ENSG00000198049, ENSG00000196533, ENSG00000252692, ENSG00000240754, ENSG00000196188, ENSG00000229509, ENSG00000163486, ENSG00000233501, ENSG00000143466, ENSG00000162888, ENSG00000261000, ENSG00000136653, ENSG00000234981, ENSG00000143486, ENSG00000237605, ENSG00000143479, ENSG00000252853, ENSG00000162889, ENSG0000…	RP11_312O7_2, FAM72A, RP11_38J22_1, RP11_38J22_2, RP11_38J22_3, AVPR1B, C1orf186, SNORD60, RP11_38J22_6, CTSE, RP11_421E17_4, SRGAP2, SRGAP2_AS1, IKBKE, C1orf147, RP11_534L20_5, RASSF5, RP11_534L20_4, EIF2D, RP11_343H5_6, DYRK3, SNORD112, MAPKAPK2, RP11_343H5_4, Y_RNA, IL10, IL19, IL20, IL24, FAIM3, RP11_564A8_8, RP11_564A8_4, PIGR, FCAMR, C1orf116, snoU13, YOD1, PFKFB2, C4BPB, C4BPA, RP11_164O23…	1	AD
189	1	238704858	239332148	2	ENSG00000224783, ENSG00000227854	MIPEPP2, RP11_307O1_1	1	SCZ
195	1	243048004	244723196	30	ENSG00000264972, ENSG00000230199, ENSG00000234116, ENSG00000231512, ENSG00000253326, ENSG00000214837, ENSG00000212230, ENSG00000143702, ENSG00000227230, ENSG00000232085, ENSG00000269795, ENSG00000054282, ENSG00000224727, ENSG00000265201, ENSG00000117020, ENSG00000236031, ENSG00000226766, ENSG00000232184, ENSG00000228939, ENSG00000226828, ENSG00000179456, ENSG00000268146, ENSG00000229960, ENSG0000…	AL445675_1, RP11_331N16_1, RP11_261C10_1, RP11_261C10_2, RP11_261C10_7, RP11_261C10_3, RNU6_747P, CEP170, RP11_261C10_5, RP11_261C10_4, AC092782_1, SDCCAG8, FCF1P7, MIR4677, AKT3, RP11_269F20_1, FABP7P1, RP11_370K11_1, AKT3_IT1, RP11_278H7_1, ZBTB18, AL590483_1, RP11_278H7_4, RN7SL148P, RP11_278H7_3, C1orf100, RP11_518L10_5, TGIF2P1, ADSS, C1orf101	1	SCZ
226	2	22429641	23538527	7	ENSG00000231200, ENSG00000234189, ENSG00000206882, ENSG00000234207, ENSG00000233587, ENSG00000222616, ENSG00000232451	AC068490_2, AC099799_1, RNA5SP87, AC096570_2, AC096570_1, RN7SKP27, AC016768_1	1	SCZ
266	2	57952946	59251996	9	ENSG00000271615, ENSG00000028116, ENSG00000251738, ENSG00000115392, ENSG00000273063, ENSG00000233426, ENSG00000225226, ENSG00000233723, ENSG00000231043	CTD_2026C7_1, VRK2, AC073215_1, FANCL, RP11_334G22_1, EIF3FP3, AC007250_4, LINC01122, AC007238_1	1	SCZ
278	2	72160303	73544290	18	ENSG00000233971, ENSG00000003137, ENSG00000144036, ENSG00000228568, ENSG00000222536, ENSG00000212378, ENSG00000116096, ENSG00000135638, ENSG00000144040, ENSG00000135631, ENSG00000272702, ENSG00000214513, ENSG00000135632, ENSG00000135617, ENSG00000135624, ENSG00000163013, ENSG00000135625, ENSG00000252988	RPS20P10, CYP26B1, EXOC6B, AC006461_2, RNU2_39P, SNORD78, SPR, EMX1, SFXN5, RAB11FIP5, RP11_44N22_3, NOTO, SMYD5, PRADC1, CCT7, FBXO41, EGR4, RNU6_111P	1	SCZ
279	2	73544291	75148103	66	ENSG00000214484, ENSG00000116127, ENSG00000230002, ENSG00000221087, ENSG00000144035, ENSG00000163016, ENSG00000204872, ENSG00000144034, ENSG00000273245, ENSG00000144048, ENSG00000187833, ENSG00000124356, ENSG00000271536, ENSG00000163017, ENSG00000114956, ENSG00000237883, ENSG00000201876, ENSG00000235499, ENSG00000255989, ENSG00000187605, ENSG00000257800, ENSG00000217702, ENSG00000163170, ENSG0000…	AC074008_1, ALMS1, ALMS1_IT1, AC096546_1, NAT8, ALMS1P, AC092653_5, TPRKB, RP11_434P11_2, DUSP11, C2orf78, STAMBP, RP11_51I5_1, ACTG2, DGUOK, DGUOK_AS1, RNA5SP97, AC073046_25, RP11_711M9_1, TET3, FNBP1P1, MGC10955, BOLA3, BOLA3_AS1, MOB1A, CATX_2, MTHFD2, RP11_287D1_3, SLC4A5, KRT18P26, RNU6_542P, NECAP1P2, TAF13P2, DCTN1, DCTN1_AS1, AC005041_11, C2orf81, HMGA1P8, WDR54, RTKN, INO80B, WBP1, MOGS,…	1	SCZ
295	2	97339302	98989360	51	ENSG00000249715, ENSG00000114988, ENSG00000158158, ENSG00000264157, ENSG00000273265, ENSG00000168763, ENSG00000163126, ENSG00000213337, ENSG00000168758, ENSG00000168754, ENSG00000252845, ENSG00000238760, ENSG00000248134, ENSG00000144188, ENSG00000230343, ENSG00000236847, ENSG00000270748, ENSG00000271402, ENSG00000204670, ENSG00000188383, ENSG00000144199, ENSG00000242421, ENSG00000135976, ENSG0000…	FER1L5, LMAN2L, CNNM4, MIR3127, RP11_353K11_1, CNNM3, ANKRD23, ANKRD39, SEMA4C, FAM178B, RNA5SP101, snoU13, AC079395_1, TRIM43CP, AC018892_8, AC018892_3, IGKV2OR2_1, IGKV2OR2_2, IGKV1OR2_3, AC018892_9, FAHD2B, RN7SL313P, ANKRD36, IGKV1OR2_11, IGKV2OR2_10, IGKV2OR2_7, IGKV1OR2_6, IGKV3OR2_5, IGKV2OR2_7D, IGKV2OR2_8, IGKV1OR2_9, AC159540_3, AC159540_1, AC159540_2, ANKRD36B, AC159540_14, UBTFL6, COX…	1	BIP
319	2	126754028	127895644	12	ENSG00000226813, ENSG00000235774, ENSG00000236655, ENSG00000213236, ENSG00000136732, ENSG00000235128, ENSG00000206963, ENSG00000237524, ENSG00000238788, ENSG00000260634, ENSG00000260163, ENSG00000136717	AC114813_1, AC023347_1, AC023347_2, YWHAZP2, GYPC, AC013474_4, RNU6_675P, AC114783_1, RNU7_182P, RP11_521O16_1, RP11_521O16_2, BIN1	2	AD, LBD
327	2	135160198	137061003	29	ENSG00000152127, ENSG00000152128, ENSG00000255674, ENSG00000224043, ENSG00000234682, ENSG00000228098, ENSG00000153086, ENSG00000263783, ENSG00000082258, ENSG00000176601, ENSG00000115839, ENSG00000238337, ENSG00000208308, ENSG00000121988, ENSG00000235651, ENSG00000048991, ENSG00000201308, ENSG00000207654, ENSG00000144224, ENSG00000115850, ENSG00000200664, ENSG00000226806, ENSG00000076003, ENSG0000…	MGAT5, TMEM163, AC013718_1, CCNT2_AS1, AC110620_2, AC110620_1, ACMSD, MIR5590, CCNT2, MAP3K19, RAB3GAP1, snoU13, SNORA40, ZRANB3, AC064850_4, R3HDM1, RNU6_512P, MIR128_1, UBXN4, LCT, Y_RNA, AC011893_3, MCM6, AC011999_1, DARS, AC093391_2, AC068492_1, CXCR4, HNRNPKP2	1	PD
335	2	144503689	145977920	15	ENSG00000075884, ENSG00000257226, ENSG00000236356, ENSG00000200287, ENSG00000232377, ENSG00000121964, ENSG00000169554, ENSG00000213410, ENSG00000176824, ENSG00000238057, ENSG00000232606, ENSG00000226674, ENSG00000234940, ENSG00000235352, ENSG00000268580	ARHGAP15, CTD_2252P21_1, AC079584_2, Y_RNA, AC016910_1, GTDC1, ZEB2, AC009951_2, AC009951_1, ZEB2_AS1, AC010090_1, TEX41, AC023128_1, AC023128_2, RP11_514A9_1	1	SCZ
336	2	145977921	147252196	10	ENSG00000235435, ENSG00000253036, ENSG00000214064, ENSG00000225107, ENSG00000226218, ENSG00000234119, ENSG00000233842, ENSG00000251905, ENSG00000230559, ENSG00000227134	AC064865_1, snR65, RPL6P5, AC092484_1, AC079163_1, AC079248_1, AC062031_1, RNU7_2P, RPL17P12, AC093084_1	1	SCZ
350	2	165917789	167488576	20	ENSG00000236283, ENSG00000153253, ENSG00000264047, ENSG00000136531, ENSG00000233204, ENSG00000178662, ENSG00000115339, ENSG00000235192, ENSG00000229195, ENSG00000221234, ENSG00000232411, ENSG00000123607, ENSG00000224490, ENSG00000236107, ENSG00000144285, ENSG00000238813, ENSG00000222376, ENSG00000169432, ENSG00000238662, ENSG00000136546	AC013463_2, SCN3A, RN7SL455P, SCN2A, MAPRE1P3, CSRNP3, GALNT3, AC009495_2, AC009495_4, AC009495_1, AC009495_3, TTC21B, TTC21B_AS1, AC010127_3, SCN1A, Y_RNA, RN7SKP152, SCN9A, snoU13, SCN7A	1	BIP
352	2	168437446	169224445	6	ENSG00000238357, ENSG00000214211, ENSG00000235335, ENSG00000172318, ENSG00000198648, ENSG00000238259	RNU7_148P, CTAGE14P, AC016723_4, B3GALT1, STK39, AC067940_1	1	PD
353	2	169224446	170155561	14	ENSG00000239230, ENSG00000241074, ENSG00000172292, ENSG00000265694, ENSG00000199348, ENSG00000227617, ENSG00000163072, ENSG00000152253, ENSG00000152254, ENSG00000073734, ENSG00000073737, ENSG00000235321, ENSG00000235995, ENSG00000081479	RN7SL95P, RN7SL813P, CERS6, MIR4774, RNU6_766P, CERS6_AS1, NOSTRIN, SPC25, G6PC2, ABCB11, DHRS9, AC007556_3, UBE2V1P6, LRP2	1	BIP
369	2	184866233	186244920	3	ENSG00000266808, ENSG00000170396, ENSG00000237824	MIR548AE1, ZNF804A, AC010747_2	1	SCZ
375	2	193033983	195300250	13	ENSG00000144339, ENSG00000229395, ENSG00000232227, ENSG00000227418, ENSG00000226242, ENSG00000232658, ENSG00000235218, ENSG00000224219, ENSG00000260142, ENSG00000224670, ENSG00000215043, ENSG00000236695, ENSG00000225539	TMEFF2, AC013401_1, AC013401_2, PCGEM1, RPS17P8, AC092638_1, AC092638_2, AC074290_1, RP11_764E7_1, AC068135_1, GLULP6, HNRNPA1P47, AC018799_1	1	BIP
378	2	198140351	199654969	22	ENSG00000065413, ENSG00000236977, ENSG00000225979, ENSG00000213104, ENSG00000115524, ENSG00000202434, ENSG00000206836, ENSG00000115520, ENSG00000144381, ENSG00000115541, ENSG00000270757, ENSG00000115540, ENSG00000231699, ENSG00000162944, ENSG00000222017, ENSG00000247626, ENSG00000152430, ENSG00000115896, ENSG00000237035, ENSG00000236653, ENSG00000225421, ENSG00000252511	ANKRD44, ANKRD44_IT1, AC010746_3, NPM1P46, SF3B1, SNORA4, RNU6_1029P, COQ10B, HSPD1, HSPE1, HSPE1_MOB4, MOB4, AC020550_7, RFTN2, AC011997_1, MARS2, BOLL, PLCL1, AC109589_1, AC005235_1, AC019330_1, AC019330_2	1	SCZ
379	2	199654970	201324132	18	ENSG00000231557, ENSG00000230407, ENSG00000238698, ENSG00000119042, ENSG00000257045, ENSG00000225953, ENSG00000238217, ENSG00000213938, ENSG00000226124, ENSG00000232732, ENSG00000227004, ENSG00000240302, ENSG00000178074, ENSG00000162971, ENSG00000162972, ENSG00000196141, ENSG00000201649, ENSG00000264798	AC018717_1, AC018717_2, RNU7_147P, SATB2, RP11_486F17_1, SATB2_AS1, AC093590_1, SEPHS1P6, FTCDNL1, AC073043_1, AC108032_1, RN7SL717P, C2orf69, TYW5, C2orf47, SPATS2L, Y_RNA, AC105381_1	1	SCZ
385	2	207726595	208674588	24	ENSG00000229321, ENSG00000144410, ENSG00000118263, ENSG00000253008, ENSG00000237892, ENSG00000224342, ENSG00000234902, ENSG00000225916, ENSG00000240440, ENSG00000229647, ENSG00000223725, ENSG00000225064, ENSG00000221628, ENSG00000118260, ENSG00000144401, ENSG00000223433, ENSG00000224137, ENSG00000199251, ENSG00000213082, ENSG00000200764, ENSG00000163249, ENSG00000272851, ENSG00000264900, ENSG0000…	AC008269_2, CPO, KLF7, MIR2355, KLF7_IT1, AC007879_1, AC007879_2, AC007879_4, AC007879_3, AC007879_7, AC007879_5, AC007879_6, MIR1302_4, CREB1, METTL21A, AC079767_3, AC079767_4, RNU6_664P, PPP1R14BP2, Y_RNA, CCNYL1, RP11_801F7_1, MIR4775, FZD5	1	MDD
389	2	212520454	213194362	3	ENSG00000178568, ENSG00000232631, ENSG00000236007	ERBB4, MTND2P23, AC105921_5	1	MDD
402	2	224938732	226242842	8	ENSG00000224826, ENSG00000211987, ENSG00000228681, ENSG00000124019, ENSG00000036257, ENSG00000228446, ENSG00000135905, ENSG00000263828	AC019109_1, AC104802_1, AC008072_1, FAM124B, CUL3, AC073052_1, DOCK10, MIR4439	1	SCZ
409	2	233352723	234115092	22	ENSG00000237412, ENSG00000135902, ENSG00000196811, ENSG00000221944, ENSG00000135930, ENSG00000266620, ENSG00000237126, ENSG00000115468, ENSG00000244384, ENSG00000239170, ENSG00000204120, ENSG00000213055, ENSG00000241409, ENSG00000115474, ENSG00000252452, ENSG00000199781, ENSG00000182600, ENSG00000066248, ENSG00000222001, ENSG00000115488, ENSG00000168918, ENSG00000263941	PRSS56, CHRND, CHRNG, TIGD1, EIF4E2, MIR5001, AC073254_1, EFHD1, RN7SL359P, snoU13, GIGYF2, AC064852_5, AC064852_4, KCNJ13, RNU6_107P, Y_RNA, C2orf82, NGEF, AC106876_2, NEU2, INPP5D, RN7SL32P	2	AD, SCZ
424	3	2140012	3128152	6	ENSG00000144619, ENSG00000227588, ENSG00000230398, ENSG00000225310, ENSG00000237990, ENSG00000091181	CNTN4, CNTN4_AS2, AC026882_1, DNAJC19P4, CNTN4_AS1, IL5RA	1	SCZ
432	3	9970732	11226367	39	ENSG00000163702, ENSG00000163703, ENSG00000269894, ENSG00000163704, ENSG00000230082, ENSG00000269982, ENSG00000125037, ENSG00000180385, ENSG00000232901, ENSG00000206567, ENSG00000186162, ENSG00000144554, ENSG00000201182, ENSG00000229217, ENSG00000163705, ENSG00000254999, ENSG00000238642, ENSG00000134086, ENSG00000238345, ENSG00000134070, ENSG00000222348, ENSG00000157014, ENSG00000272410, ENSG0000…	IL17RC, CRELD1, RP11_1020A11_1, PRRT3, PRRT3_AS1, RP11_1020A11_2, EMC3, EMC3_AS1, CYCSP10, AC022007_5, CIDECP, FANCD2, RNU6_670P, CYCSP11, FANCD2OS, BRK1, snoU13, VHL, snoU13, IRAK2, RNU6_814P, TATDN2, RP11_438J1_1, LINC00852, GHRL, GHRLOS, SEC13, ATP2B2, MIR378B, MIR885, AC090841_1, ATP2B2_IT1, ATP2B2_IT2, LINC00606, AC018495_3, SLC6A11, SLC6A1, SLC6A1_AS1, HRH1	1	SCZ
438	3	16084006	17182494	19	ENSG00000131386, ENSG00000255701, ENSG00000154813, ENSG00000154814, ENSG00000270739, ENSG00000131378, ENSG00000271964, ENSG00000272498, ENSG00000272529, ENSG00000269391, ENSG00000233570, ENSG00000092345, ENSG00000264034, ENSG00000229271, ENSG00000224039, ENSG00000154822, ENSG00000264818, ENSG00000226441, ENSG00000252976	GALNT15, AC090953_1, DPH3, OXNAD1, RP11_608O8_2, RFTN1, RP11_415F23_2, RP11_415F23_3, RP11_415F23_4, RP11_194G10_3, LINC00690, DAZL, AC010139_1, AC091493_2, AC091493_1, PLCL2, MIR3714, PLCL2_AS1, AC090644_1	1	SCZ
439	3	17182495	19030988	13	ENSG00000131374, ENSG00000231780, ENSG00000227309, ENSG00000271841, ENSG00000233133, ENSG00000213383, ENSG00000214286, ENSG00000226238, ENSG00000182568, ENSG00000272477, ENSG00000228956, ENSG00000236570, ENSG00000251761	TBC1D5, AC090960_1, AC140076_1, U7, AC104451_2, AC104297_1, PDCL3P3, AC132807_1, SATB1, RP11_158G18_1, AC144521_1, RAD23BP1, RNU6_138P	1	SCZ
456	3	35913034	36840136	7	ENSG00000226489, ENSG00000236158, ENSG00000144681, ENSG00000231382, ENSG00000201315, ENSG00000163673, ENSG00000230067	AC104308_2, RFC3P1, STAC, NBPF21P, RN7SKP227, DCLK3, HSPD1P6	1	BIP
457	3	36840137	38729767	54	ENSG00000168016, ENSG00000234073, ENSG00000210181, ENSG00000272334, ENSG00000236165, ENSG00000271835, ENSG00000272127, ENSG00000178567, ENSG00000076242, ENSG00000224858, ENSG00000093167, ENSG00000206645, ENSG00000225558, ENSG00000199594, ENSG00000224080, ENSG00000271993, ENSG00000231449, ENSG00000238929, ENSG00000271653, ENSG00000270194, ENSG00000176354, ENSG00000144674, ENSG00000230409, ENSG0000…	TRANK1, AC011816_1, RNU6ATAC4P, RP11_129K12_1, PRADC1P1, RP11_129K12_4, RP11_129K12_3, EPM2AIP1, MLH1, RPL29P11, LRRFIP2, Y_RNA, UBE2D3P2, RNU6_1301P, UBE2FP1, RP11_285J16_1, AC097359_2, snoU13, RP11_259K5_1, RP11_259K5_2, AC097359_1, GOLGA4, TCEA1P2, RNA5SP129, C3orf35, ITGA9, RNU7_73P, AC093415_2, RPL21P135, NDUFAF4P3, CTDSPL, MIR26A1, VILL, PLCD1, Y_RNA, DLEC1, PPP2R2DP1, ACAA1, Y_RNA, MYD88, …	2	BIP, SCZ
464	3	47588462	50387742	139	ENSG00000244732, ENSG00000114646, ENSG00000173473, ENSG00000214773, ENSG00000235695, ENSG00000266457, ENSG00000132153, ENSG00000221585, ENSG00000047849, ENSG00000199591, ENSG00000224895, ENSG00000270285, ENSG00000265078, ENSG00000236768, ENSG00000164045, ENSG00000235627, ENSG00000253056, ENSG00000231884, ENSG00000265483, ENSG00000164047, ENSG00000164048, ENSG00000229759, ENSG00000199476, ENSG0000…	RN7SL870P, CSPG5, SMARCC1, RP11_717D12_1, RP11_395P16_1, AC026318_1, DHX30, MIR1226, MAP4, Y_RNA, VPS26BP1, RP11_1029M24_4, RN7SL664P, RP11_1029M24_1, CDC25A, SNRPFP4, RNU7_128P, NDUFB1P1, MIR4443, CAMP, ZNF589, MRPS18AP1, Y_RNA, FCF1P2, NME6, SPINK8, MIR2115, FBXW12, RN7SL321P, PLXNB1, CCDC51, TMA7, RP11_24C3_2, ATRIP, TREX1, SHISA5, AC104448_1, PFKFB4, UCN2, COL7A1, MIR711, UQCRC1, TMEM89, SLC2…	1	MDD
466	3	51953969	54074844	83	ENSG00000114767, ENSG00000041880, ENSG00000180929, ENSG00000090097, ENSG00000272762, ENSG00000254782, ENSG00000114779, ENSG00000248487, ENSG00000243989, ENSG00000114786, ENSG00000162244, ENSG00000164086, ENSG00000256097, ENSG00000164087, ENSG00000242849, ENSG00000023330, ENSG00000239732, ENSG00000173366, ENSG00000247596, ENSG00000243224, ENSG00000164088, ENSG00000164091, ENSG00000199150, ENSG0000…	RRP9, PARP3, GPR62, PCBP4, RP11_155D18_14, RP11_155D18_12, ABHD14B, ABHD14A, ACY1, ABHD14A_ACY1, RPL29, DUSP7, LINC00696, POC1A, ALDOAP1, ALAS1, TLR9, TLR9, TWF2, RP5_1157M23_2, PPM1M, WDR82, MIRLET7G, GLYCTK, GLYCTK_AS1, MIR135A1, DNAH1, RP11_168J18_6, BAP1, PHF7, SEMA3G, TNNC1, NISCH, STAB1, NT5DC2, SMIM4, PBRM1, RNU6_856P, RNU6ATAC16P, GNL3, SNORD19B, SNORD19, SNORD19B, SNORD19, SNORD69, GLT8D…	2	BIP, SCZ
470	3	56954879	58557718	43	ENSG00000163947, ENSG00000240198, ENSG00000186451, ENSG00000272202, ENSG00000144730, ENSG00000229863, ENSG00000163666, ENSG00000157500, ENSG00000239388, ENSG00000174844, ENSG00000238905, ENSG00000212392, ENSG00000206918, ENSG00000239831, ENSG00000237186, ENSG00000202428, ENSG00000206815, ENSG00000174840, ENSG00000168374, ENSG00000272146, ENSG00000210841, ENSG00000174839, ENSG00000239801, ENSG0000…	ARHGEF3, ARHGEF3_AS1, SPATA12, RP11_157F20_3, IL17RD, RP11_157F20_1, HESX1, APPL1, ASB14, DNAH12, snoU13, Y_RNA, RNU6_1181P, RNF7P1, RP11_229A12_2, RNU6_108P, RNU6_483P, PDE12, ARF4, RP11_755B10_4, RNU6ATAC26P, DENND6A, RP11_755B10_2, RP11_755B10_3, Y_RNA, SLMAP, RP11_332H21_2, PPIAP16, FLNB, FLNB_AS1, DNASE1L3, ABHD6, RPP14, RPP14, RP11_80H18_4, PXK, PDHB, RP11_802O23_3, RP11_359I18_5, KCTD6, AC…	2	AD, PD
472	3	59998584	60571139	1	ENSG00000189283	FHIT	1	SCZ
473	3	60571140	61277587	6	ENSG00000189283, ENSG00000240097, ENSG00000232407, ENSG00000225673, ENSG00000244183, ENSG00000212211	FHIT, RP11_641C17_4, RP11_641C17_2, RP11_641C17_3, RP11_641C17_1, U3	1	MDD
476	3	63670804	64662373	23	ENSG00000224479, ENSG00000163632, ENSG00000163634, ENSG00000240549, ENSG00000163635, ENSG00000239653, ENSG00000271843, ENSG00000163636, ENSG00000243410, ENSG00000272181, ENSG00000241111, ENSG00000200222, ENSG00000189196, ENSG00000163637, ENSG00000241572, ENSG00000241101, ENSG00000239926, ENSG00000226017, ENSG00000243993, ENSG00000244564, ENSG00000212340, ENSG00000163638, ENSG00000241158	AC136289_1, C3orf49, THOC7, THOC7_AS1, ATXN7, PSMD6_AS2, RP11_245J9_5, PSMD6, RP11_245J9_4, RP11_245J9_6, RP11_129B22_1, U3, LINC00994, PRICKLE2, PRICKLE2_AS1, PRICKLE2_AS2, PRDX3P4, PRICKLE2_AS3, RP11_14D22_2, RP11_14D22_1, RNU6_739P, ADAMTS9, ADAMTS9_AS1	1	SCZ
482	3	69784970	71223281	13	ENSG00000187098, ENSG00000241665, ENSG00000265722, ENSG00000240405, ENSG00000271034, ENSG00000242728, ENSG00000242120, ENSG00000222615, ENSG00000240156, ENSG00000243873, ENSG00000206939, ENSG00000221382, ENSG00000114861	MITF, RN7SL418P, AC099326_1, RP11_460N16_1, RP11_963H1_1, UQCRHP4, RP11_231I13_2, AC134025_1, COX6CP6, HMGB1P36, RNU6_281P, AC096971_1, FOXP1	1	BIP
483	3	71223282	72334704	18	ENSG00000114861, ENSG00000244203, ENSG00000221264, ENSG00000242094, ENSG00000270562, ENSG00000163412, ENSG00000170837, ENSG00000163421, ENSG00000239250, ENSG00000244130, ENSG00000241163, ENSG00000273461, ENSG00000239350, ENSG00000242609, ENSG00000243083, ENSG00000272774, ENSG00000242618, ENSG00000212070	FOXP1, FOXP1_AS1, MIR1284, FOXP1_IT1, RP11_154H23_3, EIF4E3, GPR27, PROK2, RN7SL271P, UBE2Q2P9, LINC00877, RP11_398A8_4, RP11_398A8_2, RP11_398A8_1, LINC00870, RP11_433A10_3, RP11_433A10_2, AC112219_1	1	SCZ
513	3	107736520	108638900	15	ENSG00000196776, ENSG00000271856, ENSG00000114446, ENSG00000114455, ENSG00000221724, ENSG00000243188, ENSG00000144821, ENSG00000241634, ENSG00000163507, ENSG00000202379, ENSG00000198919, ENSG00000241777, ENSG00000163515, ENSG00000163519, ENSG00000138472	CD47, RP11_861A13_4, IFT57, HHLA2, AC078855_1, HNRNPA1P17, MYH15, RP11_381E24_1, KIAA1524, SNORA70, DZIP3, RP11_148O7_2, RETNLB, TRAT1, GUCA1C	1	BIP
520	3	115649910	116498570	6	ENSG00000185565, ENSG00000240922, ENSG00000241397, ENSG00000241156, ENSG00000198406, ENSG00000243197	LSAMP, LSAMP_AS1, LINC00903, RN7SL582P, BZW1P2, TUSC7	1	MDD
522	3	117241645	118086929	7	ENSG00000185565, ENSG00000206889, ENSG00000239268, ENSG00000240393, ENSG00000241213, ENSG00000242816, ENSG00000243276	LSAMP, RNU6_1200P, RP11_384F7_2, RP11_768G7_1, RP11_768G7_2, RP11_768G7_3, RP11_384F7_1	1	MDD
540	3	135288395	137372141	29	ENSG00000253004, ENSG00000242222, ENSG00000256425, ENSG00000241905, ENSG00000073711, ENSG00000227267, ENSG00000273455, ENSG00000174579, ENSG00000241438, ENSG00000244740, ENSG00000114054, ENSG00000118007, ENSG00000200571, ENSG00000200843, ENSG00000244101, ENSG00000251708, ENSG00000252914, ENSG00000240695, ENSG00000261758, ENSG00000242968, ENSG00000168917, ENSG00000273486, ENSG00000239213, ENSG0000…	U8, RP11_237P21_1, AC092989_1, RP11_305O4_1, PPP2R3A, RP11_305O4_2, RP11_305O4_3, MSL2, TDGF1P6, RP11_463H24_1, PCCB, STAG1, RNU6_1284P, RNY4P4, HMGN1P10, RNU7_198P, RNU6_789P, RP11_102M11_1, RP11_102M11_2, RP11_731C17_1, SLC35G2, RP11_731C17_2, RP11_85F14_5, NCK1, RP11_85F14_1, IL20RB, IL20RB_AS1, RNA5SP142, RP11_575C1_1	1	SCZ
559	3	157633701	158460058	18	ENSG00000251751, ENSG00000239716, ENSG00000242536, ENSG00000168779, ENSG00000174891, ENSG00000241723, ENSG00000243314, ENSG00000243150, ENSG00000178053, ENSG00000243025, ENSG00000243165, ENSG00000168827, ENSG00000079257, ENSG00000272087, ENSG00000272440, ENSG00000118849, ENSG00000118855, ENSG00000240207	RN7SKP46, RP11_290K4_1, RP11_290K4_2, SHOX2, RSRC1, RP11_113A11_1, RP11_538P18_1, RP11_538P18_2, MLF1, MTAPP1, RP11_79M21_3, GFM1, LXN, RP11_379F4_7, RP11_379F4_6, RARRES1, MFSD1, RP11_379F4_4	1	MDD
562	3	160584962	161628883	12	ENSG00000163590, ENSG00000169255, ENSG00000169251, ENSG00000271052, ENSG00000240138, ENSG00000243838, ENSG00000196542, ENSG00000240567, ENSG00000269888, ENSG00000234851, ENSG00000182447, ENSG00000240354	PPM1L, B3GALNT1, NMD3, RP11_479I16_2, EEF1GP4, PSMC1P7, SPTSSB, RP11_3P17_4, RP11_3P17_5, RP11_3P17_3, OTOL1, RP11_774I5_1	1	SCZ
579	3	179372166	181424323	30	ENSG00000058056, ENSG00000114757, ENSG00000270178, ENSG00000243799, ENSG00000244302, ENSG00000201822, ENSG00000213158, ENSG00000239880, ENSG00000241696, ENSG00000201810, ENSG00000239774, ENSG00000199986, ENSG00000241946, ENSG00000163728, ENSG00000145075, ENSG00000243187, ENSG00000242811, ENSG00000242068, ENSG00000241473, ENSG00000239516, ENSG00000114416, ENSG00000213157, ENSG00000205981, ENSG0000…	USP13, PEX5L, RP11_494H4_3, PEX5L_AS1, PEX5L_AS2, RNA5SP149, GAPDHP36, RP11_420J11_1, RP11_420J11_2, U8, RP11_496B10_3, RNU6_486P, RP11_496B10_1, TTC14, CCDC39, CCDC39_AS1, RN7SL229P, RP11_259P15_4, RP11_259P15_3, FLYWCH1P1, FXR1, RP11_259P15_1, DNAJC19, SOX2_OT, RP11_262M14_2, RNU6_4P, FAUP2, RP11_275H4_1, RPL7AP25, RP11_4B14_3	1	SCZ
580	3	181424324	183203155	35	ENSG00000242808, ENSG00000181449, ENSG00000266317, ENSG00000199839, ENSG00000239805, ENSG00000213155, ENSG00000242512, ENSG00000252257, ENSG00000240478, ENSG00000242012, ENSG00000241098, ENSG00000244199, ENSG00000244247, ENSG00000228766, ENSG00000238837, ENSG00000243378, ENSG00000260377, ENSG00000240063, ENSG00000058063, ENSG00000270554, ENSG00000273261, ENSG00000043093, ENSG00000244346, ENSG0000…	SOX2_OT, SOX2, RN7SL703P, RNA5SP150, RP11_252O18_2, RP11_252O18_3, RP11_416O18_1, RN7SKP265, RP11_416O18_2, RP11_338L18_1, RP11_139K4_1, RP11_139K4_4, RP11_139K4_2, RPL7L1P8, RP11_646E18_2, RP11_646E18_3, RP11_646E18_4, RP11_225N10_1, ATP11B, RP11_225N10_3, RP11_531F16_4, DCUN1D1, RP11_531F16_3, MCCC1, MCCC1_AS1, LAMP3, MCF2L2, B3GNT5, RNA5SP151, LINC00888, SNORA63, SNORA81, SNORA63, SNORA4, RP11…	1	PD
597	4	812416	1529267	25	ENSG00000168993, ENSG00000260262, ENSG00000178950, ENSG00000127419, ENSG00000145214, ENSG00000145217, ENSG00000127415, ENSG00000127418, ENSG00000250259, ENSG00000178222, ENSG00000251639, ENSG00000251652, ENSG00000215367, ENSG00000212458, ENSG00000227189, ENSG00000159674, ENSG00000273179, ENSG00000159692, ENSG00000196810, ENSG00000090316, ENSG00000163945, ENSG00000254094, ENSG00000253399, ENSG0000…	CPLX1, RP11_440L14_3, GAK, TMEM175, DGKQ, SLC26A1, IDUA, FGFRL1, RP11_460I19_2, RNF212, RP11_20I20_1, RP11_20I20_2, TMED11P, SNORA48, AC092535_3, SPON2, RP11_20I20_4, CTBP1, CTBP1_AS2, MAEA, UVSSA, AC078852_1, AC078852_2, CRIPAK, NKX1_1	2	LBD, PD
610	4	10370667	11050119	5	ENSG00000250613, ENSG00000178163, ENSG00000248419, ENSG00000109684, ENSG00000249334	RP11_136I13_1, ZNF518B, RP11_136I13_2, CLNK, RP11_61G19_1	1	AD
615	4	14967148	15910801	16	ENSG00000247624, ENSG00000137449, ENSG00000249252, ENSG00000199420, ENSG00000163145, ENSG00000251379, ENSG00000048342, ENSG00000249930, ENSG00000273133, ENSG00000118564, ENSG00000237765, ENSG00000109743, ENSG00000214846, ENSG00000248188, ENSG00000004468, ENSG00000251644	CPEB2_AS1, CPEB2, RP11_665G4_1, RN7SKP170, C1QTNF7, RP11_484O2_1, CC2D2A, AC007016_3, RP11_799M12_2, FBXL5, FAM200B, BST1, RP11_115L11_1, RP11_442P12_2, CD38, RP11_442P12_1	1	PD
621	4	22835186	23858350	8	ENSG00000248837, ENSG00000249645, ENSG00000249547, ENSG00000251220, ENSG00000250137, ENSG00000251292, ENSG00000109819, ENSG00000249453	RP11_412P11_1, RP11_552M14_1, RP11_453O5_1, RFPL4AP3, RP11_380P13_1, RP11_380P13_2, PPARGC1A, RP13_497K6_1	1	SCZ
670	4	76497359	78045637	45	ENSG00000138769, ENSG00000138757, ENSG00000201644, ENSG00000138768, ENSG00000222644, ENSG00000229717, ENSG00000156194, ENSG00000138744, ENSG00000198301, ENSG00000268788, ENSG00000245928, ENSG00000138755, ENSG00000156219, ENSG00000169245, ENSG00000169248, ENSG00000225846, ENSG00000265931, ENSG00000138750, ENSG00000138760, ENSG00000189157, ENSG00000272414, ENSG00000118804, ENSG00000163749, ENSG0000…	CDKL2, G3BP2, Y_RNA, USO1, RNU2_16P, RP11_556N4_1, PPEF2, NAAA, SDAD1, AC110615_1, RP11_630D6_5, CXCL9, ART3, CXCL10, CXCL11, RP11_630D6_1, AC112719_1, NUP54, SCARB2, FAM47E, FAM47E_STBD1, FAM47E_STBD1, CCDC158, SNX5P1, RNU6_1000P, RP11_356M17_1, SNORD50, SHROOM3, AC112249_1, RP11_688H10_1, RNU6_145P, MIR4450, MIR548AH, AC107072_2, RP11_359D14_2, RP11_359D14_3, AC104687_1, RP11_123J14_4, RP11_123…	1	PD
681	4	90236972	91309863	6	ENSG00000251095, ENSG00000145335, ENSG00000247775, ENSG00000138722, ENSG00000184305, ENSG00000252087	RP11_115D19_1, SNCA, RP11_67M1_1, MMRN1, CCSER1, RN7SKP248	2	LBD, PD
692	4	102544804	104384534	29	ENSG00000153064, ENSG00000199529, ENSG00000251149, ENSG00000251309, ENSG00000138821, ENSG00000241144, ENSG00000248161, ENSG00000251572, ENSG00000260651, ENSG00000109320, ENSG00000238553, ENSG00000109323, ENSG00000241981, ENSG00000230069, ENSG00000248971, ENSG00000224207, ENSG00000251288, ENSG00000109332, ENSG00000246560, ENSG00000252739, ENSG00000238948, ENSG00000145354, ENSG00000164037, ENSG0000…	BANK1, RNU6_462P, MTND5P5, RP11_498M5_2, SLC39A8, RN7SL728P, RP11_499E18_1, AF213884_1, AF213884_2, NFKB1, AF213884_3, MANBA, AF224669_3, LRRC37A15P, KRT8P46, RP11_10L12_1, RP11_10L12_2, UBE2D3, RP11_10L12_4, RNU7_151P, snoU13, CISD2, SLC9B1, PABPC1P7, ACTR3BP4, SLC9B2, BDH2, CENPE, RP11_328K4_1	1	SCZ
711	4	122655435	123768693	20	ENSG00000164112, ENSG00000226757, ENSG00000123737, ENSG00000145386, ENSG00000138686, ENSG00000261501, ENSG00000138741, ENSG00000237868, ENSG00000241037, ENSG00000138688, ENSG00000164113, ENSG00000109471, ENSG00000138684, ENSG00000227145, ENSG00000224786, ENSG00000181004, ENSG00000244083, ENSG00000138685, ENSG00000253069, ENSG00000240775	TMEM155, AC079341_1, EXOSC9, CCNA2, BBS7, RP11_63B13_1, TRPC3, AC097533_1, RN7SL335P, KIAA1109, ADAD1, IL2, IL21, IL21_AS1, CETN4P, BBS12, RP11_170N16_1, FGF2, AC021205_1, RP11_170N16_2	1	BIP
729	4	142807915	144401042	15	ENSG00000109452, ENSG00000242134, ENSG00000250835, ENSG00000251248, ENSG00000249806, ENSG00000250326, ENSG00000251300, ENSG00000170185, ENSG00000250969, ENSG00000200049, ENSG00000178972, ENSG00000109458, ENSG00000265623, ENSG00000228981, ENSG00000243175	INPP4B, RPL5P13, LSM3P4, RP11_223C24_2, RP11_223C24_1, RP11_284M14_1, RP11_54P19_1, USP38, RP11_364L4_3, Y_RNA, AC097658_1, GAB1, MIR3139, RP11_364L4_1, RP11_58H15_1	1	SCZ
752	4	169555115	170682809	15	ENSG00000129116, ENSG00000249623, ENSG00000206613, ENSG00000214676, ENSG00000249609, ENSG00000145439, ENSG00000201176, ENSG00000201818, ENSG00000251445, ENSG00000154447, ENSG00000214671, ENSG00000251171, ENSG00000137601, ENSG00000109572, ENSG00000056050	PALLD, RP11_610J23_1, RNU6_1336P, RPL9P16, RP11_635L1_3, CBR4, RNU6_853P, RNY4P17, RP11_483A20_3, SH3RF1, RPL6P12, RP11_327O17_2, NEK1, CLCN3, C4orf27	1	SCZ
758	4	175959698	177129678	14	ENSG00000249284, ENSG00000248551, ENSG00000249945, ENSG00000221136, ENSG00000251174, ENSG00000248574, ENSG00000150625, ENSG00000249106, ENSG00000248249, ENSG00000250372, ENSG00000264130, ENSG00000150627, ENSG00000201516, ENSG00000150628	RP11_287F9_1, RP11_287F9_2, RP11_598D14_1, AC131094_1, TSEN2P1, ADAM20P2, GPM6A, RP11_806K15_1, RP11_598O12_1, MARK2P4, AC110794_1, WDR17, SNORA51, SPATA4	1	SCZ
783	5	6936734	8079415	18	ENSG00000250974, ENSG00000212258, ENSG00000248775, ENSG00000247732, ENSG00000205976, ENSG00000251250, ENSG00000251678, ENSG00000250668, ENSG00000249638, ENSG00000249865, ENSG00000223597, ENSG00000078295, ENSG00000250761, ENSG00000215217, ENSG00000124275, ENSG00000124279, ENSG00000251168, ENSG00000199773	RP11_122F24_1, RNA5SP176, RP11_404K5_3, RP11_404K5_1, RP11_404K5_2, RP11_404K5_4, CTD_2296D1_1, CTD_2296D1_2, CTD_2296D1_3, CTD_2296D1_4, CTD_2296D1_5, ADCY2, RP11_711G10_1, C5orf49, MTRR, FASTKD3, CTD_2072I24_1, RNU1_76P	1	BIP
814	5	44049879	45305566	12	ENSG00000212561, ENSG00000070193, ENSG00000248464, ENSG00000249203, ENSG00000250418, ENSG00000263556, ENSG00000251141, ENSG00000248779, ENSG00000112996, ENSG00000272335, ENSG00000248148, ENSG00000164588	RNU6_381P, FGF10, FGF10_AS1, RP11_473L15_3, RP11_503D12_1, RN7SL383P, RP11_53O19_1, RP11_53O19_2, MRPS30, RP11_53O19_3, RP11_357F12_1, HCN1	1	SCZ
815	5	45305567	46388848	4	ENSG00000164588, ENSG00000250422, ENSG00000250017, ENSG00000250122	HCN1, RP11_484L7_1, RP11_484L7_2, CTD_2013M15_1	1	SCZ
816	5	46388849	50164835	6	ENSG00000170571, ENSG00000271455, ENSG00000213956, ENSG00000271752, ENSG00000151883, ENSG00000249405	EMB, RP11_269M20_2, RP11_269M20_1, RP11_269M20_3, PARP8, RP11_317O24_1	1	SCZ
827	5	59868568	60930753	19	ENSG00000035499, ENSG00000251303, ENSG00000256404, ENSG00000250148, ENSG00000164181, ENSG00000272308, ENSG00000049167, ENSG00000215032, ENSG00000233847, ENSG00000164182, ENSG00000269267, ENSG00000188725, ENSG00000251279, ENSG00000249279, ENSG00000130449, ENSG00000251682, ENSG00000250461, ENSG00000213891, ENSG00000223200	DEPDC1B, CTD_2003D5_1, AC109133_1, KRT8P31, ELOVL7, RP11_231G3_1, ERCC8, GNL3LP1, AC104113_3, NDUFAF2, AC008498_1, SMIM15, CTC_436P18_1, CTC_436P18_3, ZSWIM6, RP11_631M6_3, RP11_631M6_2, RPL3P6, AC008836_1	2	PD, SCZ
840	5	77290256	79005158	31	ENSG00000132842, ENSG00000253558, ENSG00000222085, ENSG00000249372, ENSG00000251605, ENSG00000200331, ENSG00000206714, ENSG00000245556, ENSG00000085365, ENSG00000145685, ENSG00000248909, ENSG00000254170, ENSG00000254310, ENSG00000113273, ENSG00000132837, ENSG00000214890, ENSG00000132840, ENSG00000145692, ENSG00000201955, ENSG00000249829, ENSG00000206592, ENSG00000268012, ENSG00000250330, ENSG0000…	AP3B1, CTD_2179L22_1, AC024568_1, ATP6V1G1P6, CTD_2037K23_1, RNU6_183P, Y_RNA, CTD_2037K23_2, SCAMP1, LHFPL2, HMGB1P21, CTD_2073O6_1, CTD_2045M21_1, ARSB, DMGDH, CTD_2299I21_1, BHMT2, BHMT, RNY3P1, CTC_422A18_1, SNORA18, AC016559_1, CTC_422A18_2, JMY, CTC_451P13_1, HOMER1, RP11_342F17_1, RP11_342F17_2, Y_RNA, PAPD4, CMYA5	1	BIP
842	5	80448226	81710194	18	ENSG00000113319, ENSG00000247572, ENSG00000131730, ENSG00000248794, ENSG00000131732, ENSG00000172497, ENSG00000145687, ENSG00000249483, ENSG00000214857, ENSG00000152348, ENSG00000264142, ENSG00000236447, ENSG00000251495, ENSG00000248192, ENSG00000265684, ENSG00000251374, ENSG00000186468, ENSG00000205464	RASGRF2, CKMT2_AS1, CKMT2, CTD_2248H3_1, ZCCHC9, ACOT12, SSBP2, CTD_2249K22_1, SHFM1P1, ATG10, AC114969_1, ATG10_IT1, PPIAP11, ATG10_AS1, RN7SL378P, RPS23P5, RPS23, ATP6AP1L	1	BIP
848	5	86493764	87943482	20	ENSG00000233828, ENSG00000145715, ENSG00000241243, ENSG00000207452, ENSG00000272367, ENSG00000134480, ENSG00000200462, ENSG00000249362, ENSG00000248708, ENSG00000164180, ENSG00000197071, ENSG00000247828, ENSG00000207129, ENSG00000240083, ENSG00000206958, ENSG00000250306, ENSG00000250156, ENSG00000271904, ENSG00000245526, ENSG00000250705	AC008394_1, RASA1, RN7SL629P, RNU6_606P, CTC_428H11_2, CCNH, RNU6_727P, CTD_2316B1_1, CTD_2316B1_2, TMEM161B, AC010243_1, TMEM161B_AS1, RNA5SP187, RPS3AP22, SNORA70, CTC_498M16_3, CTC_498M16_2, CTC_498M16_4, LINC00461, CTC_470C15_1	1	MDD
849	5	87943483	89584466	12	ENSG00000245526, ENSG00000245864, ENSG00000250377, ENSG00000250555, ENSG00000081189, ENSG00000248309, ENSG00000250831, ENSG00000250437, ENSG00000214942, ENSG00000249265, ENSG00000264342, ENSG00000248555	LINC00461, CTC_467M3_1, CTC_467M3_3, CTC_467M3_2, MEF2C, MEF2C_AS1, CTD_2232E5_2, RP11_116A1_1, AC113167_1, AC113167_2, MIR3660, RP11_61G23_1	1	SCZ
861	5	102903986	103788460	4	ENSG00000251026, ENSG00000201910, ENSG00000239808, ENSG00000251574	RP11_138J23_1, RNU1_140P, RN7SL255P, RP11_6N13_1	1	MDD
862	5	103788461	104850490	5	ENSG00000251574, ENSG00000253776, ENSG00000252881, ENSG00000253584, ENSG00000232159	RP11_6N13_1, RP11_6N13_4, RNU6_334P, CTD_2374C24_1, RAB9BP1	1	MDD
891	5	136949854	139408116	82	ENSG00000146021, ENSG00000216009, ENSG00000270237, ENSG00000177733, ENSG00000270697, ENSG00000226306, ENSG00000250159, ENSG00000120729, ENSG00000078795, ENSG00000031003, ENSG00000266475, ENSG00000246323, ENSG00000250260, ENSG00000222924, ENSG00000061492, ENSG00000112981, ENSG00000238605, ENSG00000212460, ENSG00000199880, ENSG00000112983, ENSG00000112984, ENSG00000094880, ENSG00000146013, ENSG0000…	KLHL3, MIR874, RP11_381K20_5, HNRNPA0, RP11_381K20_4, NPY6R, RP11_381K20_2, MYOT, PKD2L2, FAM13B, AC106753_1, RP11_325L7_1, RP11_325L7_2, RNU6_1148P, WNT8A, NME5, snoU13, RNU6_460P, RNU6_888P, BRD8, KIF20A, CDC23, GFRA3, RP11_166J22_1, RN7SL682P, CDC25C, FAM53C, RP11_256P1_1, KDM3B, REEP2, RP11_461O14_3, EGR1, RPL7P19, ETF1, AC011385_1, AC011385_2, HSPA9, SNORD63, SNORD63, CTNNA1, CTB_164L20_1, s…	2	BIP, SCZ
901	5	151892618	152878627	2	ENSG00000249484, ENSG00000155511	AC091969_1, GRIA1	1	SCZ
902	5	152878628	153734494	13	ENSG00000155511, ENSG00000242976, ENSG00000251183, ENSG00000261382, ENSG00000055147, ENSG00000037749, ENSG00000251710, ENSG00000164574, ENSG00000245275, ENSG00000253119, ENSG00000221070, ENSG00000221430, ENSG00000241963	GRIA1, RN7SL177P, AC091962_3, RP11_461L18_1, FAM114A2, MFAP3, AC010295_1, GALNT10, SAP30L_AS1, HNRNPA3P7, AC008625_1, MIR1294, RN7SL655P	1	SCZ
913	5	163781269	165289211	8	ENSG00000241956, ENSG00000253236, ENSG00000253600, ENSG00000206845, ENSG00000254066, ENSG00000253693, ENSG00000252794, ENSG00000253512	CTC_340A15_2, CTD_2313P7_1, CTC_340A15_1, RNU6_209P, CTB_181F24_1, CTC_535M15_2, RN7SKP60, CTC_535M15_1	1	MDD
916	5	168342744	169506966	10	ENSG00000184347, ENSG00000248965, ENSG00000248222, ENSG00000207619, ENSG00000206614, ENSG00000040275, ENSG00000134516, ENSG00000253269, ENSG00000204767, ENSG00000263831	SLIT3, CTB_174D11_2, CTB_174D11_1, MIR585, RNU6_477P, SPDL1, DOCK2, CTB_37A13_1, FAM196B, MIR378E	1	BIP
949	6	24950380	25684629	26	ENSG00000111913, ENSG00000214975, ENSG00000272053, ENSG00000220517, ENSG00000244618, ENSG00000229313, ENSG00000223623, ENSG00000230372, ENSG00000168405, ENSG00000219682, ENSG00000262400, ENSG00000217805, ENSG00000222373, ENSG00000264238, ENSG00000219681, ENSG00000235733, ENSG00000271108, ENSG00000216718, ENSG00000213972, ENSG00000079691, ENSG00000207286, ENSG00000207490, ENSG00000253017, ENSG0000…	FAM65B, PPIAP29, RP11_367G6_3, ASS1P1, RN7SL334P, RP3_425P12_5, RP3_425P12_1, RP3_425P12_2, CMAHP, RP3_425P12_4, RP11_191A15_1, RP11_191A15_2, RNY5P5, AL590084_1, RP11_191A15_4, RP3_522P13_3, KATNBL1P5, RP3_522P13_1, RP3_522P13_2, LRRC16A, Y_RNA, RNU6_987P, AL160037_1, snoU13, SCGN, PRELID1P2	2	BIP, SCZ
950	6	25684630	26396200	60	ENSG00000079689, ENSG00000164508, ENSG00000146047, ENSG00000178762, ENSG00000216436, ENSG00000146039, ENSG00000124568, ENSG00000124564, ENSG00000242387, ENSG00000112337, ENSG00000112343, ENSG00000272558, ENSG00000272065, ENSG00000272462, ENSG00000272810, ENSG00000224447, ENSG00000124610, ENSG00000198366, ENSG00000196176, ENSG00000124529, ENSG00000124693, ENSG00000137259, ENSG00000196226, ENSG0000…	SCGN, HIST1H2AA, HIST1H2BA, HIST1H2BPS1, HIST1H2APS1, SLC17A4, SLC17A1, SLC17A3, HIST1H2APS2, SLC17A2, TRIM38, U91328_21, U91328_20, U91328_19, U91328_22, HIST1H1PS2, HIST1H1A, HIST1H3A, HIST1H4A, HIST1H4B, HIST1H3B, HIST1H2AB, HIST1H2BB, U91328_2, HIST1H3C, HIST1H1C, HFE, HIST1H4C, HIST1H1T, HIST1H2BC, HIST1H2AC, HIST1H1E, HIST1H2BD, LARP1P1, HIST1H2BE, HIST1H4D, HIST1H1PS1, HIST1H3D, HIST1H2AD,…	3	BIP, MDD, SCZ
951	6	26396201	27261035	35	ENSG00000026950, ENSG00000124549, ENSG00000111801, ENSG00000112763, ENSG00000124557, ENSG00000199289, ENSG00000228223, ENSG00000261353, ENSG00000182952, ENSG00000146109, ENSG00000271071, ENSG00000218346, ENSG00000233631, ENSG00000181315, ENSG00000261584, ENSG00000241549, ENSG00000243307, ENSG00000224843, ENSG00000272312, ENSG00000238621, ENSG00000220581, ENSG00000216762, ENSG00000219770, ENSG0000…	BTN3A1, BTN2A3P, BTN3A3, BTN2A1, BTN1A1, RNU6_502P, HCG11, CTA_14H9_5, HMGN4, ABT1, RP11_457M11_6, VN1R14P, RP11_457M11_2, ZNF322, RP11_457M11_5, GUSBP2, RP11_239L20_3, LINC00240, RP11_239L20_6, TRNAI2, VN1R12P, VN1R13P, VN1R11P, RNU2_62P, RP1_86C11_7, HIST1H2BJ, HIST1H2AG, HIST1H2BK, HIST1H4I, HIST1H2AH, MIR3143, RP11_209A2_1, PRSS16, XXbac_BPGBPG24O18_1, POM121L2	3	BIP, MDD, SCZ
952	6	27261036	28666364	77	ENSG00000158553, ENSG00000220758, ENSG00000204789, ENSG00000124613, ENSG00000271755, ENSG00000237154, ENSG00000096654, ENSG00000270666, ENSG00000218347, ENSG00000219738, ENSG00000206671, ENSG00000238648, ENSG00000216676, ENSG00000216915, ENSG00000218069, ENSG00000217862, ENSG00000185130, ENSG00000196747, ENSG00000203813, ENSG00000182611, ENSG00000196374, ENSG00000197238, ENSG00000197914, ENSG0000…	POM121L2, VN1R10P, ZNF204P, ZNF391, RP1_153G14_4, MCFD2P1, ZNF184, XXbac_BPGBPG34I8_1, HNRNPA1P1, XXbac_BPG34I8_3, RNU6_471P, TRNAI6, RP1_15D7_1, RP1_97D16_1, RSL24D1P1, HIST1H4PS1, HIST1H2BL, HIST1H2AI, HIST1H3H, HIST1H2AJ, HIST1H2BM, HIST1H4J, HIST1H4K, HIST1H2AK, HIST1H2BN, HIST1H2BPS2, HIST1H2AL, HIST1H1B, HIST1H3I, HIST1H4L, HIST1H3J, HIST1H2AM, HIST1H2BO, RNU7_26P, OR2B2, OR2W6P, OR2B6, RPL…	3	BIP, MDD, SCZ
953	6	28666365	29529755	53	ENSG00000237425, ENSG00000221191, ENSG00000235559, ENSG00000265764, ENSG00000225173, ENSG00000225595, ENSG00000213916, ENSG00000233366, ENSG00000224157, ENSG00000204713, ENSG00000212240, ENSG00000204709, ENSG00000228666, ENSG00000263426, ENSG00000227214, ENSG00000244349, ENSG00000197935, ENSG00000223677, ENSG00000204704, ENSG00000236909, ENSG00000228364, ENSG00000204703, ENSG00000204702, ENSG0000…	RPSAP2, AL662890_1, NOL5BP, AL662890_3, XXbac_BPG308K3_5, XXbac_BPG308K3_6, RPL13P, ZNF90P2, HCG14, TRIM27, RNU6_930P, C6orf100, KRT18P1, RN7SL471P, HCG15, HCG16, ZNF311, OR2AD1P, OR2W1, OR2P1P, SAR1P1, OR2B3, OR2J1, OR2J3, XXbac_BCX196D17_5, OR2N1P, OR2J2, OR2J4P, OR2H4P, XXbac_BPG308J9_3, OR2G1P, OR2U1P, OR2U2P, OR2B4P, OR14J1, DDX6P1, OR5V1, OR12D3, OR12D2, OR12D1, OR11A1, OR10C1, OR2H1, UBDP1…	3	BIP, MDD, SCZ
954	6	29529756	29833843	28	ENSG00000204681, ENSG00000232173, ENSG00000227609, ENSG00000201330, ENSG00000231301, ENSG00000204657, ENSG00000235238, ENSG00000204655, ENSG00000204644, ENSG00000233916, ENSG00000204642, ENSG00000225864, ENSG00000214922, ENSG00000239257, ENSG00000273340, ENSG00000227758, ENSG00000199290, ENSG00000235821, ENSG00000272236, ENSG00000270896, ENSG00000181126, ENSG00000176998, ENSG00000261548, ENSG0000…	GABBR1, OR2H5P, TMEM183AP1, SNORD32B, RPL13AP, OR2H2, SUMO2P1, MOG, ZFP57, ZDHHC20P1, HLA_F, HCG4P11, HLA_F_AS1, RPL23AP1, MICE, HCG9P5, Y_RNA, IFITM4P, XXbac_BPG170G13_32, XXbac_BPG170G13_31, HLA_V, HCG4, HLA_P, RPL7AP7, MICG, HLA_G, HCG4P8, MICF	2	BIP, SCZ
955	6	29833844	30070717	24	ENSG00000230521, ENSG00000206341, ENSG00000231130, ENSG00000233677, ENSG00000235963, ENSG00000227262, ENSG00000230795, ENSG00000228078, ENSG00000206503, ENSG00000227766, ENSG00000235290, ENSG00000229390, ENSG00000204625, ENSG00000238024, ENSG00000224312, ENSG00000204623, ENSG00000237669, ENSG00000204622, ENSG00000232757, ENSG00000066379, ENSG00000204619, ENSG00000204618, ENSG00000252901, ENSG0000…	HCG4P7, HLA_H, HLA_T, DDX39BP1, MCCD1P1, HCG4B, HLA_K, HLA_U, HLA_A, HCG4P5, HLA_W, MICD, HCG9, DDX39BP2, MCCD1P2, ZNRD1_AS1, HCG4P3, HLA_J, ETF1P1, ZNRD1, PPP1R11, RNF39, AL669914_1, TRIM31	2	BIP, SCZ
956	6	30070718	30715006	47	ENSG00000204616, ENSG00000231226, ENSG00000252228, ENSG00000204614, ENSG00000204613, ENSG00000204610, ENSG00000234127, ENSG00000233892, ENSG00000270604, ENSG00000236475, ENSG00000243753, ENSG00000231074, ENSG00000204599, ENSG00000248167, ENSG00000241370, ENSG00000224372, ENSG00000224486, ENSG00000236405, ENSG00000226577, ENSG00000229068, ENSG00000224936, ENSG00000236603, ENSG00000204592, ENSG0000…	TRIM31, TRIM31_AS1, SNORA48, TRIM40, TRIM10, TRIM15, TRIM26, PAIP1P1, HCG17, TRIM26BP, HLA_L, HCG18, TRIM39, TRIM39_RPP21, RPP21, HLA_N, HCG19P, UBQLN1P1, MICC, TMPOP1, SUCLA2P1, RANP1, HLA_E, XXbac_BPG249D20_9, GNL1, PRR3, ABCF1, MIR877, PPP1R10, AL662800_1, MRPS18B, ATAT1, PTMAP1, C6orf136, AL662800_2, DHX16, PPP1R18, NRM, RPL7P4, MDC1, MDC1_AS1, TUBB, XXbac_BPG252P9_9, FLOT1, Y_RNA, XXbac_BPG2…	2	BIP, SCZ
957	6	30715007	31106493	23	ENSG00000263608, ENSG00000228022, ENSG00000214894, ENSG00000237923, ENSG00000202241, ENSG00000237775, ENSG00000204580, ENSG00000264594, ENSG00000264731, ENSG00000213780, ENSG00000137411, ENSG00000196260, ENSG00000252761, ENSG00000168631, ENSG00000233529, ENSG00000204544, ENSG00000261272, ENSG00000228789, ENSG00000222895, ENSG00000204542, ENSG00000204540, ENSG00000204539, ENSG00000204538	RN7SL353P, HCG20, LINC00243, XXbac_BPG27H4_8, RN7SKP186, DDR1_AS1, DDR1, MIR4640, RN7SL175P, GTF2H4, VARS2, SFTA2, Y_RNA, DPCR1, HCG21, MUC21, MUC22, HCG22, RNU6_1133P, C6orf15, PSORS1C1, CDSN, PSORS1C2	2	BIP, SCZ
958	6	31106494	31250556	15	ENSG00000204540, ENSG00000204538, ENSG00000238211, ENSG00000204536, ENSG00000137310, ENSG00000204531, ENSG00000204528, ENSG00000272501, ENSG00000206344, ENSG00000271821, ENSG00000255726, ENSG00000255899, ENSG00000204525, ENSG00000214892, ENSG00000227939	PSORS1C1, PSORS1C2, POLR2LP, CCHCR1, TCF19, POU5F1, PSORS1C3, XXbac_BPG299F13_17, HCG27, XXbac_BPG299F13_14, XXbac_BPG299F13_15, XXbac_BPG299F13_16, HLA_C, USP8P1, RPL3P2	2	BIP, SCZ
959	6	31250557	31320268	3	ENSG00000231402, ENSG00000256166, ENSG00000229836	WASF5P, XXbac_BPG248L24_13, XXbac_BPG248L24_10	2	BIP, SCZ
960	6	31320269	31427209	13	ENSG00000234745, ENSG00000271581, ENSG00000228432, ENSG00000201658, ENSG00000265294, ENSG00000230994, ENSG00000223702, ENSG00000225851, ENSG00000272221, ENSG00000206337, ENSG00000199332, ENSG00000204520, ENSG00000230174	HLA_B, XXbac_BPG248L24_12, DHFRP2, RNU6_283P, AL671883_1, FGFR3P1, ZDHHC20P2, HLA_S, XXbac_BPG181B23_7, HCP5, Y_RNA, MICA, LINC01149	3	BIP, MDD, SCZ
961	6	31427210	32208901	97	ENSG00000206337, ENSG00000233902, ENSG00000204516, ENSG00000201680, ENSG00000256851, ENSG00000219797, ENSG00000225499, ENSG00000204511, ENSG00000254870, ENSG00000198563, ENSG00000201785, ENSG00000265236, ENSG00000234006, ENSG00000213760, ENSG00000204498, ENSG00000226979, ENSG00000232810, ENSG00000227507, ENSG00000204482, ENSG00000204475, ENSG00000230622, ENSG00000204472, ENSG00000204469, ENSG0000…	HCP5, XXbac_BPG181B23_6, MICB, Y_RNA, XXbac_BPG16N22_5, PPIAP9, RPL15P4, MCCD1, ATP6V1G2_DDX39B, DDX39B, SNORD117, SNORD84, DDX39B_AS1, ATP6V1G2, NFKBIL1, LTA, TNF, LTB, LST1, NCR3, UQCRHP1, AIF1, PRRC2A, SNORA38, BAG6, APOM, C6orf47, C6orf47_AS1, GPANK1, Y_RNA, CSNK2B, CSNK2B_LY6G5B_1181, LY6G5B, LY6G5C, ABHD16A, XXbac_BPG32J3_20, MIR4646, LY6G6F, MEGT1, LY6G6E, LY6G6D, C6orf25, LY6G6C, DDAH2, C…	2	BIP, SCZ
962	6	32208902	32454577	8	ENSG00000225914, ENSG00000204296, ENSG00000237285, ENSG00000223335, ENSG00000228962, ENSG00000204290, ENSG00000204287, ENSG00000196301	XXbac_BPG154L12_4, C6orf10, HNRNPA1P2, RNU6_603P, HCG23, BTNL2, HLA_DRA, HLA_DRB9	3	AD, BIP, SCZ
963	6	32454578	32539567	3	ENSG00000198502, ENSG00000251916, ENSG00000229391	HLA_DRB5, RNU1_61P, HLA_DRB6	2	AD, SCZ
964	6	32539568	32586784	1	ENSG00000196126	HLA_DRB1	2	AD, SCZ
965	6	32586785	32629239	4	ENSG00000196735, ENSG00000179344, ENSG00000223534, ENSG00000241287	HLA_DQA1, HLA_DQB1, HLA_DQB1_AS1, XXbac_BPG254F23_6	2	AD, SCZ
966	6	32629240	32682213	3	ENSG00000179344, ENSG00000241287, ENSG00000235040	HLA_DQB1, XXbac_BPG254F23_6, MTCO3P1	2	AD, SCZ
967	6	32682214	32897998	14	ENSG00000232080, ENSG00000226030, ENSG00000237541, ENSG00000263649, ENSG00000232629, ENSG00000241106, ENSG00000250264, ENSG00000204267, ENSG00000204264, ENSG00000204261, ENSG00000240065, ENSG00000168394, ENSG00000234515, ENSG00000235301	XXbac_BPG254F23_7, HLA_DQB3, HLA_DQA2, MIR3135B, HLA_DQB2, HLA_DOB, TAP2, TAP2, PSMB8, TAPSAR1, PSMB9, TAP1, PPP1R2P1, HLA_Z	2	AD, SCZ
968	6	32897999	33194975	24	ENSG00000242574, ENSG00000212066, ENSG00000248993, ENSG00000204257, ENSG00000204256, ENSG00000223837, ENSG00000263756, ENSG00000204252, ENSG00000231389, ENSG00000223865, ENSG00000224796, ENSG00000231461, ENSG00000228688, ENSG00000224557, ENSG00000237398, ENSG00000230313, ENSG00000204248, ENSG00000204231, ENSG00000202441, ENSG00000112473, ENSG00000204228, ENSG00000199036, ENSG00000204227, ENSG0000…	HLA_DMB, AL645941_1, XXbac_BPG181M17_5, HLA_DMA, BRD2, BRD2_IT1, XXbac_BPG181M17_6, HLA_DOA, HLA_DPA1, HLA_DPB1, RPL32P1, HLA_DPA2, COL11A2P1, HLA_DPB2, HLA_DPA3, HCG24, COL11A2, RXRB, RNY4P10, SLC39A7, HSD17B8, MIR219_1, RING1, ZNF70P1	1	SCZ
969	6	33194976	33864262	36	ENSG00000223457, ENSG00000272217, ENSG00000232940, ENSG00000223501, ENSG00000231500, ENSG00000235863, ENSG00000227057, ENSG00000204220, ENSG00000237441, ENSG00000231925, ENSG00000236104, ENSG00000204209, ENSG00000229596, ENSG00000228285, ENSG00000225644, ENSG00000237649, ENSG00000204194, ENSG00000112511, ENSG00000112514, ENSG00000197283, ENSG00000264085, ENSG00000213588, ENSG00000242014, ENSG0000…	HTATSF1P, XXbac_BPG157A10_21, HCG25, VPS52, RPS18, B3GALT4, WDR46, PFDN6, RGL2, TAPBP, ZBTB22, DAXX, MYL8P, LYPLA2P1, RPL35AP4, KIFC1, RPL12P1, PHF1, CUTA, SYNGAP1, MIR5004, ZBTB9, RN7SL26P, BAK1, GGNBP1, LINC00336, ITPR3, UQCC2, SBP1, MIR3934, IP6K3, LEMD2, MLN, LINC01016, RP3_468B3_4, RP3_468B3_2	1	SCZ
976	6	40778402	42103738	46	ENSG00000124602, ENSG00000124596, ENSG00000112212, ENSG00000124701, ENSG00000001167, ENSG00000161912, ENSG00000161911, ENSG00000095970, ENSG00000112195, ENSG00000184106, ENSG00000188056, ENSG00000212176, ENSG00000225690, ENSG00000124731, ENSG00000218809, ENSG00000206745, ENSG00000213461, ENSG00000096264, ENSG00000238867, ENSG00000234753, ENSG00000226917, ENSG00000137166, ENSG00000266494, ENSG0000…	UNC5CL, OARD1, TSPO2, APOBEC2, NFYA, ADCY10P1, TREML1, TREM2, TREML2, TREML3P, TREML4, RNA5SP207, TREML5P, TREM1, RP1_229K20_5, RNU6_643P, RP13_235E23_1, NCR2, AL136967_1, RP11_328M4_2, RP11_328M4_3, FOXP4, MIR4641, MDFI, NPM1P51, TFEB, AL035588_1, RP11_298J23_5, PGC, RP11_298J23_8, FRS3, PRICKLE4, TOMM6, USP49, RP11_298J23_9, SNORA8, RP5_973N23_4, MED20, Y_RNA, BYSL, CCND3, RNU6_761P, RP11_533O2…	1	AD
982	6	47313444	48393981	16	ENSG00000271328, ENSG00000266330, ENSG00000270761, ENSG00000198087, ENSG00000199762, ENSG00000216813, ENSG00000164393, ENSG00000153294, ENSG00000252711, ENSG00000226594, ENSG00000216616, ENSG00000124818, ENSG00000200340, ENSG00000244694, ENSG00000226068, ENSG00000216835	RP11_157D6_1, AL355353_1, RP11_385F7_1, CD2AP, Y_RNA, RP11_812I20_2, GPR111, GPR115, RN7SKP116, RP11_550C4_6, RP11_550C4_4, OPN5, RNU1_105P, PTCHD4, HNRNPA3P4, RBMXP1	1	AD
998	6	66445496	67036787	3	ENSG00000220483, ENSG00000233859, ENSG00000218890	SLC25A51P1, ADH5P4, NUFIP1P	1	MDD
1005	6	72290724	73170168	6	ENSG00000218014, ENSG00000211530, ENSG00000202069, ENSG00000079841, ENSG00000264447, ENSG00000218732	KRT19P1, AL354933_1, RNU4_66P, RIMS1, AL445256_1, RP5_1046G13_2	1	SCZ
1006	6	73170169	74401506	39	ENSG00000217483, ENSG00000181514, ENSG00000185760, ENSG00000233844, ENSG00000266180, ENSG00000232422, ENSG00000220515, ENSG00000229154, ENSG00000234025, ENSG00000251360, ENSG00000243501, ENSG00000256980, ENSG00000135314, ENSG00000263378, ENSG00000229852, ENSG00000239626, ENSG00000234882, ENSG00000223389, ENSG00000226840, ENSG00000203909, ENSG00000203908, ENSG00000203907, ENSG00000231332, ENSG0000…	RP11_135M8__A_1, RP3_474G15_1, KCNQ5, KCNQ5_IT1, MIR4282, KNOP1P4, PGAM1P10, KCNQ5_AS1, RP11_257K9_3, KHDC1P1, RP11_257K9_8, KHDC1L, KHDC1, AC019205_1, RP11_398K22_12, RPSAP41, EIF3EP1, SDCBP2P1, PAICSP3, DPPA5, KHDC3L, OOEP, OOEP_AS1, RPL39P3, RPS6P8, snoU13, DDX43, MB21D1, AC019205_2, MTO1, RNU6_975P, AL603910_1, Metazoa_SRP, RP11_505P4_6, EEF1A1, RP11_505P4_7, RP11_505P4_5, SLC17A5, RPS27P15	1	SCZ
1016	6	83571954	85038134	19	ENSG00000118420, ENSG00000220091, ENSG00000227215, ENSG00000083097, ENSG00000214479, ENSG00000013375, ENSG00000013392, ENSG00000065833, ENSG00000252309, ENSG00000219951, ENSG00000146250, ENSG00000065609, ENSG00000237874, ENSG00000203877, ENSG00000065615, ENSG00000228679, ENSG00000230852, ENSG00000135324, ENSG00000135315	UBE3D, LAP3P1, RP11_445L13__B_3, DOPEY1, AL139333_1, PGM3, RWDD2A, ME1, AL391416_1, RP11_378G13_2, PRSS35, SNAP91, RP3_393K13_1, RIPPLY2, CYB5R4, RP4_676J13_2, RP11_51G5_1, MRAP2, KIAA1009	1	SCZ
1025	6	92953799	93696825	6	ENSG00000261038, ENSG00000265419, ENSG00000220908, ENSG00000221455, ENSG00000238412, ENSG00000219387	RP1_149C7_1, AL359987_1, RP11_127B16_1, U3, AL589947_1, ATF1P1	1	SCZ
1029	6	98173004	99678876	12	ENSG00000242486, ENSG00000271860, ENSG00000238367, ENSG00000220505, ENSG00000236920, ENSG00000235504, ENSG00000187472, ENSG00000184486, ENSG00000112234, ENSG00000271042, ENSG00000265226, ENSG00000232699	RP1_104O17_2, RP11_436D23_1, MIR2113, EIF4EBP2P3, RP11_111D3_2, RP3_453D15_1, RP11_67P15_1, POU3F2, FBXL4, RP3_364H10_1, MIR548AI, BDH2P1	1	BIP
1043	6	113705004	115062811	24	ENSG00000232316, ENSG00000222677, ENSG00000236347, ENSG00000218208, ENSG00000266650, ENSG00000230943, ENSG00000221559, ENSG00000253091, ENSG00000231912, ENSG00000219758, ENSG00000238563, ENSG00000155130, ENSG00000227502, ENSG00000175967, ENSG00000196591, ENSG00000228624, ENSG00000216723, ENSG00000249853, ENSG00000216471, ENSG00000212333, ENSG00000221599, ENSG00000218089, ENSG00000232395, ENSG0000…	RP1_124C6_1, AL513123_1, RP11_346D19_1, RP11_367G18_2, AL357519_2, RP11_367G18_1, AL357519_1, U3, RP1_249H1_2, RP1_249H1_3, snoU13, MARCKS, RP1_249H1_4, RP11_544L8__B_4, HDAC2, RP3_399L15_3, NUDT19P3, HS3ST5, RPSAP43, RNA5SP213, AL136446_1, DNAJA1P4, RP3_399L15_1, RP3_399L15_2	1	SCZ
1055	6	127545460	128763380	19	ENSG00000118518, ENSG00000093144, ENSG00000251768, ENSG00000213131, ENSG00000220744, ENSG00000220522, ENSG00000220694, ENSG00000214338, ENSG00000255330, ENSG00000189367, ENSG00000184530, ENSG00000219284, ENSG00000218187, ENSG00000260212, ENSG00000219699, ENSG00000172673, ENSG00000152894, ENSG00000227945, ENSG00000228972	RNF146, ECHDC1, RNA5SP217, YWHAZP4, RPL5P18, RP1_177A13_1, RP3_403A15_1, SOGA3, SOGA3, KIAA0408, C6orf58, RP11_151M7_1, RP11_325O24_1, RP11_325O24_5, RP11_325O24_2, THEMIS, PTPRK, RP11_103C16_2, RP1_86D1_2	1	SCZ
1066	6	141449454	143083347	14	ENSG00000259828, ENSG00000222764, ENSG00000218351, ENSG00000135577, ENSG00000270983, ENSG00000236822, ENSG00000203733, ENSG00000009844, ENSG00000237494, ENSG00000266843, ENSG00000112414, ENSG00000236366, ENSG00000233138, ENSG00000010818	RP11_63E9_1, RN7SKP106, RPS3AP23, NMBR, RP11_137J7_3, RP11_137J7_2, GJE1, VTA1, RP11_753B14_1, AL360007_1, GPR126, RP11_440G9_1, RP1_67K17_3, HIVEP2	1	MDD
1067	6	143083348	144791455	37	ENSG00000010818, ENSG00000237851, ENSG00000224460, ENSG00000232618, ENSG00000229017, ENSG00000227192, ENSG00000146416, ENSG00000225752, ENSG00000217495, ENSG00000216642, ENSG00000217648, ENSG00000270655, ENSG00000189007, ENSG00000218896, ENSG00000268402, ENSG00000223203, ENSG00000034693, ENSG00000229036, ENSG00000241847, ENSG00000001036, ENSG00000112419, ENSG00000235740, ENSG00000257065, ENSG0000…	HIVEP2, RP1_67K17_4, RP11_439L18_2, RP11_439L18_1, RP11_439L18_3, RP1_45I4_3, AIG1, RP1_45I4_2, RP1_95L4_2, RP1_95L4_3, RP1_95L4_4, RP1_20N2_7, ADAT2, TUBB8P2, AL031320_1, RNA5SP221, PEX3, RP1_20N2_6, VDAC1P8, FUCA2, PHACTR2, RP11_436I24_1, RP3_468K18_5, LTV1, RP3_468K18_6, ZC2HC1B, PLAGL1, RP3_340H11_2, SF3B5, AL031390_1, MRPL42P3, STX11, TPT1P4, RP1_91J24_1, UTRN, RP1_91J24_3, RP11_106E7_1	1	SCZ
1075	6	152376500	153082361	9	ENSG00000091831, ENSG00000131018, ENSG00000234577, ENSG00000226193, ENSG00000202044, ENSG00000233464, ENSG00000120279, ENSG00000218792, ENSG00000146469	ESR1, SYNE1, SYNE1_AS1, RP3_398G3_5, RNA5SP223, RP11_133I21_2, MYCT1, HSPD1P16, VIP	1	BIP
1088	6	164687463	165835953	6	ENSG00000226739, ENSG00000227455, ENSG00000217878, ENSG00000112539, ENSG00000112541, ENSG00000199523	RP11_347L18_1, RP11_300M24_1, RP11_534P19_1, C6orf118, PDE10A, RNA5SP226	1	MDD
1090	6	166853326	167714865	21	ENSG00000071242, ENSG00000232082, ENSG00000222958, ENSG00000269048, ENSG00000235272, ENSG00000235008, ENSG00000249141, ENSG00000231654, ENSG00000026297, ENSG00000197146, ENSG00000227598, ENSG00000265828, ENSG00000213066, ENSG00000272980, ENSG00000112486, ENSG00000166984, ENSG00000120436, ENSG00000216966, ENSG00000231720, ENSG00000228648, ENSG00000112494	RPS6KA2, RPS6KA2_IT1, MIR1913, Z98049_1, FAM103A2P, RP3_497J21_1, RP11_514O12_4, RPS6KA2_AS1, RNASET2, AL133458_1, RP1_167A14_2, MIR3939, FGFR1OP, RP11_517H2_6, CCR6, TCP10L2, GPR31, RP11_568A7_1, RP11_568A7_3, RP11_568A7_2, UNC93A	1	BIP
1096	7	1366973	2473749	28	ENSG00000164877, ENSG00000225981, ENSG00000273230, ENSG00000164880, ENSG00000231927, ENSG00000198517, ENSG00000256005, ENSG00000164855, ENSG00000157778, ENSG00000230487, ENSG00000230444, ENSG00000231476, ENSG00000225968, ENSG00000234977, ENSG00000205971, ENSG00000236081, ENSG00000266391, ENSG00000002822, ENSG00000176349, ENSG00000265089, ENSG00000122687, ENSG00000106268, ENSG00000106266, ENSG0000…	MICALL2, AC102953_4, RP11_1246C19_1, INTS1, AC102953_6, MAFK, AC093734_1, TMEM184A, PSMG3, PSMG3_AS1, TFAMP1, AC074389_5, ELFN1, AC074389_7, AC074389_6, AC074389_9, AC074389_1, MAD1L1, AC110781_3, MIR4655, FTSJ2, NUDT1, SNX8, RP5_1125K23_1, EIF3B, AC004840_8, RP4_607J2_1, CHST12	3	BIP, MDD, SCZ
1109	7	11232448	11855413	4	ENSG00000230333, ENSG00000226827, ENSG00000005108, ENSG00000230435	AC004538_3, NPM1P11, THSD7A, AC004160_4	1	BIP
1110	7	11855414	12694915	11	ENSG00000005108, ENSG00000235920, ENSG00000106460, ENSG00000146530, ENSG00000236048, ENSG00000203523, ENSG00000226690, ENSG00000224667, ENSG00000225606, ENSG00000006747, ENSG00000229233	THSD7A, AC073109_2, TMEM106B, VWDE, AC013470_6, TAS2R2P, AC005281_1, AC013470_8, AC005281_2, SCIN, AC011891_5	2	BIP, MDD
1120	7	21390645	22165060	8	ENSG00000195024, ENSG00000229949, ENSG00000266862, ENSG00000105866, ENSG00000221783, ENSG00000105877, ENSG00000164649, ENSG00000136237	RNU1_15P, AC005094_2, AC004595_1, SP4, MIR1183, DNAH11, CDCA7L, RAPGEF5	1	BIP
1122	7	23106681	24151099	29	ENSG00000230658, ENSG00000122550, ENSG00000230042, ENSG00000214871, ENSG00000136243, ENSG00000226816, ENSG00000136235, ENSG00000156928, ENSG00000136231, ENSG00000232627, ENSG00000212264, ENSG00000252590, ENSG00000236654, ENSG00000232818, ENSG00000200847, ENSG00000164548, ENSG00000224785, ENSG00000232553, ENSG00000169193, ENSG00000227436, ENSG00000228953, ENSG00000223275, ENSG00000188732, ENSG0000…	KLHL7_AS1, KLHL7, AK3P3, AC005082_1, NUPL2, AC005082_12, GPNMB, MALSU1, IGF2BP3, AC021876_4, SNORD65, RNU7_143P, AC079780_3, RPS2P32, Y_RNA, TRA2A, AC006026_9, AC006026_10, CCDC126, FCF1P1, AC006026_12, AC006026_1, FAM221A, AC006026_13, STK31, PCMTD1P3, TPT1P7, AC009508_1, snoU13	1	PD
1123	7	24151100	24894119	10	ENSG00000252041, ENSG00000228944, ENSG00000239098, ENSG00000122585, ENSG00000206877, ENSG00000105926, ENSG00000271096, ENSG00000271330, ENSG00000105928, ENSG00000070882	RNA5SP228, AC004485_3, snoU13, NPY, RNU6_1103P, MPP6, SUMO2P14, CTA_298G8_2, DFNA5, OSBPL3	2	BIP, SCZ
1135	7	37981937	38966483	31	ENSG00000086289, ENSG00000106483, ENSG00000010270, ENSG00000227191, ENSG00000211687, ENSG00000211688, ENSG00000211689, ENSG00000211690, ENSG00000211691, ENSG00000211692, ENSG00000211693, ENSG00000231202, ENSG00000211694, ENSG00000231916, ENSG00000211695, ENSG00000225992, ENSG00000272908, ENSG00000211696, ENSG00000249978, ENSG00000226212, ENSG00000228668, ENSG00000211697, ENSG00000211698, ENSG0000…	EPDR1, SFRP4, STARD3NL, TRGC2, TRGJ2, TRGJP2, TRGC1, TRGJ1, TRGJP, TRGJP1, TRGV11, TRGVB, TRGV10, AC006033_22, TRGV9, TRGVA, RP11_121A8_1, TRGV8, TRGV7, TRGV6, TRGV5P, TRGV5, TRGV4, TRGV3, TRGV2, TRGV1, AMPH, RN7SL83P, KRT8P20, FAM183B, VPS41	1	MDD
1172	7	81533567	82759283	8	ENSG00000263416, ENSG00000153956, ENSG00000223770, ENSG00000221262, ENSG00000213530, ENSG00000228711, ENSG00000186472, ENSG00000202281	AC006145_1, CACNA2D1, MIR1255B1, AC005159_1, MTHFD2P5, AC004006_2, PCLO, RNA5SP235	1	MDD
1175	7	85356716	86446538	4	ENSG00000236610, ENSG00000198822, ENSG00000231255, ENSG00000233073	SOCS5P1, GRM3, AC005009_1, AC005009_2	1	SCZ
1176	7	86446539	87836641	18	ENSG00000198822, ENSG00000164659, ENSG00000261462, ENSG00000224046, ENSG00000135164, ENSG00000135185, ENSG00000200397, ENSG00000182165, ENSG00000005469, ENSG00000005471, ENSG00000085563, ENSG00000231956, ENSG00000238587, ENSG00000105784, ENSG00000075303, ENSG00000006634, ENSG00000008277, ENSG00000075142	GRM3, KIAA1324L, CTA_254O6_1, AC005076_5, DMTF1, TMEM243, Y_RNA, TP53TG1, CROT, ABCB4, ABCB1, HNRNPA1P9, snoU13, RUNDC3B, SLC25A40, DBF4, ADAM22, SRI	1	SCZ
1186	7	99465541	100849307	99	ENSG00000260445, ENSG00000260524, ENSG00000244623, ENSG00000146833, ENSG00000176402, ENSG00000237640, ENSG00000199711, ENSG00000222966, ENSG00000160862, ENSG00000214313, ENSG00000235713, ENSG00000106261, ENSG00000166529, ENSG00000166526, ENSG00000168090, ENSG00000166508, ENSG00000207547, ENSG00000207757, ENSG00000208036, ENSG00000221838, ENSG00000106290, ENSG00000242798, ENSG00000166997, ENSG0000…	CTD_3244O18_5, CYP3A52P, OR2AE1, TRIM4, GJC3, RP4_604G5_1, Y_RNA, SNORA40, AZGP1, AZGP1P1, RP4_604G5_3, ZKSCAN1, ZSCAN21, ZNF3, COPS6, MCM7, MIR25, MIR93, MIR106B, AP4M1, TAF6, RP11_506M12_1, CNPY4, MBLAC1, AC073842_19, RPL7P60, LAMTOR4, C7orf43, MIR4658, GAL3ST4, GPC2, STAG3, GATS, GATS, PVRIG, AC005071_1, SPDYE3, PMS2P1, Y_RNA, STAG3L5P, STAG3L5P_PVRIG2P_PILRB, PILRB, PVRIG2P, PILRA, ZCWPW1, ME…	1	AD
1190	7	104109232	105312563	26	ENSG00000187416, ENSG00000197258, ENSG00000226869, ENSG00000237606, ENSG00000243352, ENSG00000225329, ENSG00000237513, ENSG00000228393, ENSG00000251911, ENSG00000239569, ENSG00000005483, ENSG00000272918, ENSG00000135250, ENSG00000270764, ENSG00000271482, ENSG00000213361, ENSG00000244490, ENSG00000242154, ENSG00000201179, ENSG00000091127, ENSG00000223886, ENSG00000135249, ENSG00000185055, ENSG0000…	LHFPL3, EIF4BP6, LHFPL3_AS1, RP11_203P23_2, RN7SL8P, RP11_325F22_5, RP11_325F22_2, LINC01004, SNORD112, KMT2E_AS1, KMT2E, CTB_152G17_6, SRPK2, CTB_152G17_5, CTB_152G17_4, RP4_778K6_1, RWDD4P1, RP4_778K6_3, RNU6_1322P, PUS7, RP11_251G23_2, RINT1, EFCAB10, RP11_251G23_5, YBX1P2, ATXN7L1	2	BIP, SCZ
1194	7	109095559	110479479	8	ENSG00000234273, ENSG00000230192, ENSG00000271368, ENSG00000237064, ENSG00000232199, ENSG00000226965, ENSG00000184903, ENSG00000228540	AC073071_1, AC073387_2, RP11_10E6_1, EIF3IP1, RPL3P8, AC003088_1, IMMP2L, AC073326_3	2	MDD, SCZ
1195	7	110479480	111795299	10	ENSG00000184903, ENSG00000221279, ENSG00000173114, ENSG00000238922, ENSG00000243621, ENSG00000227948, ENSG00000128512, ENSG00000225572, ENSG00000222346, ENSG00000234358	IMMP2L, AC005161_1, LRRN3, snoU13, AC003989_3, AC003989_4, DOCK4, DOCK4_AS1, RNA5SP237, AC003080_4	1	SCZ
1199	7	116835337	118342090	19	ENSG00000004866, ENSG00000230785, ENSG00000224042, ENSG00000230605, ENSG00000105989, ENSG00000238202, ENSG00000154438, ENSG00000214684, ENSG00000001626, ENSG00000237974, ENSG00000232661, ENSG00000234001, ENSG00000083622, ENSG00000077063, ENSG00000224136, ENSG00000234826, ENSG00000128534, ENSG00000106013, ENSG00000222226	ST7, AC006326_3, MTND4P6, AC006326_5, WNT2, AC002465_2, ASZ1, AC003045_1, CFTR, AC000111_4, AC000111_3, AC000111_5, AC000111_6, CTTNBP2, AC007568_1, AC003084_2, NAA38, ANKRD7, AC006926_1	1	MDD
1209	7	130418705	131856481	28	ENSG00000174595, ENSG00000271522, ENSG00000229858, ENSG00000240680, ENSG00000232716, ENSG00000233559, ENSG00000226380, ENSG00000271204, ENSG00000273319, ENSG00000231721, ENSG00000199627, ENSG00000128585, ENSG00000233287, ENSG00000236753, ENSG00000273489, ENSG00000128567, ENSG00000224545, ENSG00000213261, ENSG00000236238, ENSG00000236395, ENSG00000236281, ENSG00000252811, ENSG00000233263, ENSG0000…	KLF14, RP11_36B6_1, AC016831_5, AC016831_3, AC016831_6, AC016831_7, MIR29A, RP11_138A9_1, RP11_138A9_2, LINC_PINT, RNU6_1010P, MKLN1, AC009362_2, MKLN1_AS, RP11_180C16_1, PODXL, AC008264_4, AC093106_7, AC093106_4, AC093106_6, AC093106_5, AC008085_1, AC009518_2, AC009518_3, AC009518_4, snosnR60_Z15, AC105443_2, PLXNA4	1	SCZ
1210	7	131856482	133807216	15	ENSG00000221866, ENSG00000225144, ENSG00000223436, ENSG00000183470, ENSG00000201009, ENSG00000225881, ENSG00000106554, ENSG00000227197, ENSG00000272393, ENSG00000237821, ENSG00000131558, ENSG00000238844, ENSG00000235429, ENSG00000235967, ENSG00000226205	PLXNA4, AC018643_4, AC011625_1, AC009365_3, SNORD46, AC009365_4, CHCHD3, AC009518_8, U6, AC083873_4, EXOC4, AC083875_1, AC083875_2, COX5BP3, AC007790_4	1	BIP
1213	7	136113468	137657459	17	ENSG00000232053, ENSG00000226066, ENSG00000234352, ENSG00000231244, ENSG00000238488, ENSG00000181072, ENSG00000207597, ENSG00000223657, ENSG00000224469, ENSG00000105894, ENSG00000202023, ENSG00000231114, ENSG00000228031, ENSG00000157680, ENSG00000230383, ENSG00000182158, ENSG00000237243	AC009784_3, AC009541_1, hsa_mir_490, PSMC1P3, snoU13, CHRM2, MIR490, KRT8P51, AC009517_2, PTN, SNORD81, AC078842_4, AC078842_3, DGKI, AC009245_3, CREB3L2, AC022173_2	1	SCZ
1216	7	140217631	142098979	60	ENSG00000146966, ENSG00000221732, ENSG00000201354, ENSG00000240173, ENSG00000133597, ENSG00000090266, ENSG00000240889, ENSG00000157764, ENSG00000271932, ENSG00000271611, ENSG00000242703, ENSG00000273081, ENSG00000090263, ENSG00000223212, ENSG00000261115, ENSG00000261778, ENSG00000261624, ENSG00000204990, ENSG00000261629, ENSG00000261797, ENSG00000261570, ENSG00000006530, ENSG00000244701, ENSG0000…	DENND2A, AC006452_1, Y_RNA, RN7SL771P, ADCK2, NDUFB2, NDUFB2_AS1, BRAF, U6, RP4_813F11_3, CCT4P1, RP4_813F11_4, MRPS33, RNU4_74P, TMEM178B, RP5_1173P7_1, RP5_914M6_1, RP5_842K16_1, RP5_842K16_2, RP11_744I24_3, RP11_744I24_2, AGK, RP5_894A10_2, KIAA1147, RP5_894A10_6, WEE2_AS1, WEE2, RNU1_82P, SSBP1, TAS2R3, TAS2R4, TAS2R6, TAS2R5, RP5_1154E9_7, MTND2P5, MTND1P3, MYL6P4, PRSS37, AC073647_1, OR9A3P…	1	BIP
1217	7	142098980	144324464	138	ENSG00000229200, ENSG00000211732, ENSG00000211731, ENSG00000253291, ENSG00000253534, ENSG00000211728, ENSG00000211727, ENSG00000253188, ENSG00000211725, ENSG00000227550, ENSG00000211724, ENSG00000230099, ENSG00000253409, ENSG00000211721, ENSG00000211739, ENSG00000241657, ENSG00000229769, ENSG00000244661, ENSG00000211720, ENSG00000211717, ENSG00000211716, ENSG00000211715, ENSG00000239944, ENSG0000…	TRBV7_8, TRBV6_9, TRBV5_7, TRBV7_7, TRBV6_8, TRBV5_6, TRBV7_6, TRBV6_7, TRBV5_5, TRBV7_5, TRBV6_6, TRBV5_4, TRBV7_4, TRBV6_5, TRBV12_2, TRBV11_2, TRBV10_2, TRBV12_1, TRBV11_1, TRBV10_1, TRBV9, TRBV5_3, TRBV8_2, TRBV7_3, TRBV6_4, TRBV5_2, TRBV8_1, TRBV19, TRBV20_1, TRBV21_1, TRBV22_1, TRBV23_1, TRBV24_1, MTRNR2L6, TRBV25_1, TRBVA, TRBV26, TRBVB, TRBV27, TRBV28, PGBD4P1, TRBV29_1, PRSS1, PRSS3P1, P…	1	AD
1219	7	145415776	146574327	2	ENSG00000264018, ENSG00000174469	RN7SL207P, CNTNAP2	1	AD
1240	8	3787249	4273083	2	ENSG00000183117, ENSG00000264588	CSMD1, RN7SL872P	1	SCZ
1248	8	9167796	9835863	12	ENSG00000254235, ENSG00000253735, ENSG00000201815, ENSG00000254237, ENSG00000249050, ENSG00000272267, ENSG00000173273, ENSG00000253697, ENSG00000207701, ENSG00000239065, ENSG00000253230, ENSG00000238496	RP11_115J16_1, RP11_115J16_3, RNU6_526P, RP11_115J16_2, RP11_375N15_1, RP11_375N15_2, TNKS, RP11_1081K18_1, MIR597, snoU13, LINC00599, snoU13	1	BIP
1249	8	9835864	10478851	12	ENSG00000260093, ENSG00000175806, ENSG00000221320, ENSG00000249848, ENSG00000261451, ENSG00000253641, ENSG00000207128, ENSG00000253678, ENSG00000253649, ENSG00000272505, ENSG00000184647, ENSG00000183638	RP11_1E4_1, MSRA, AC023385_1, RP11_212F11_1, RP11_981G7_1, RP11_981G7_2, RNU6_729P, RP11_981G7_3, PRSS51, RP11_981G7_6, PRSS55, RP1L1	2	BIP, SCZ
1259	8	15999329	16988030	8	ENSG00000038945, ENSG00000253951, ENSG00000253934, ENSG00000253184, ENSG00000253496, ENSG00000264092, ENSG00000078579, ENSG00000155970	MSR1, RP11_447G11_1, MRPL49P2, RP11_13N12_2, RP11_13N12_1, RN7SL474P, FGF20, MICU3	1	PD
1262	8	17947005	18668609	12	ENSG00000245281, ENSG00000253384, ENSG00000171428, ENSG00000254015, ENSG00000253937, ENSG00000244593, ENSG00000271654, ENSG00000156006, ENSG00000156011, ENSG00000187229, ENSG00000244018, ENSG00000251963	CTD_2547L16_1, CTD_2547L16_3, NAT1, CTD_2547L16_2, NATP, RP11_685B14_1, RP11_685B14_3, NAT2, PSD3, RP11_161I2_1, RPL35P6, AC090420_1	1	SCZ
1271	8	25859278	26679135	14	ENSG00000221818, ENSG00000199620, ENSG00000249213, ENSG00000221914, ENSG00000228451, ENSG00000104765, ENSG00000253430, ENSG00000251203, ENSG00000254362, ENSG00000240694, ENSG00000092964, ENSG00000253208, ENSG00000120907, ENSG00000240519	EBF2, RNA5SP258, RP11_98P2_1, PPP2R2A, SDAD1P1, BNIP3L, RP11_14I17_2, RP11_14I17_1, RP11_14I17_3, PNMA2, DPYSL2, RP11_1G11_2, ADRA1A, RP11_384C12_1	1	SCZ
1272	8	26679136	27406511	13	ENSG00000120907, ENSG00000253813, ENSG00000215288, ENSG00000221616, ENSG00000253899, ENSG00000253903, ENSG00000221623, ENSG00000253888, ENSG00000015592, ENSG00000104228, ENSG00000120899, ENSG00000120903, ENSG00000120915	ADRA1A, COX6B1P4, RP11_613H2_1, MIR548H4, RP11_613H2_2, RP11_521M14_2, AC090150_1, RP11_521M14_1, STMN4, TRIM35, PTK2B, CHRNA2, EPHX2	2	AD, SCZ
1273	8	27406512	28344176	30	ENSG00000234770, ENSG00000120885, ENSG00000168077, ENSG00000222862, ENSG00000253560, ENSG00000265075, ENSG00000147419, ENSG00000253875, ENSG00000238624, ENSG00000171320, ENSG00000202242, ENSG00000168078, ENSG00000253176, ENSG00000168079, ENSG00000265847, ENSG00000253290, ENSG00000253615, ENSG00000253397, ENSG00000189233, ENSG00000134014, ENSG00000250516, ENSG00000253907, ENSG00000253690, ENSG0000…	GULOP, CLU, SCARA3, RNU6_1086P, RP11_16P20_2, MIR3622B, CCDC25, RP11_16P20_3, snoU13, ESCO2, RNU6_1276P, PBK, RP11_1149M3_2, SCARA5, MIR4287, RP11_597M17_3, RP11_597M17_2, RP11_597M17_1, NUGGC, ELP3, RP11_380I10_2, RP11_380I10_3, RP11_380I10_4, RPL5P22, PNOC, ZNF395, FBXO16, RP11_181B11_1, RNU6_178P, RP11_181B11_2	2	AD, SCZ
1278	8	33982538	34792220	6	ENSG00000254302, ENSG00000253108, ENSG00000254033, ENSG00000215264, ENSG00000254344, ENSG00000243181	RP11_431M3_1, RP1_84O15_2, RP11_431M3_2, RP1_84O15_1, RP11_258J10_1, RP11_734J24_1	2	BIP, SCZ
1280	8	36641175	38803980	63	ENSG00000215262, ENSG00000219491, ENSG00000243503, ENSG00000254038, ENSG00000253650, ENSG00000253123, ENSG00000253746, ENSG00000253161, ENSG00000253388, ENSG00000253414, ENSG00000254111, ENSG00000254290, ENSG00000254306, ENSG00000253344, ENSG00000223215, ENSG00000183779, ENSG00000253181, ENSG00000183154, ENSG00000147475, ENSG00000233170, ENSG00000147471, ENSG00000020181, ENSG00000104221, ENSG0000…	KCNU1, TPT1P8, AC090453_1, RP11_419C23_1, SMARCE1P4, RP11_527N22_1, RP11_527N22_2, RP11_150O12_1, RP11_150O12_2, RP11_150O12_6, RP11_150O12_5, RP11_150O12_3, RP11_150O12_4, RP11_346L1_2, RNU6_607P, ZNF703, RP11_863K10_2, RP11_863K10_7, ERLIN2, RP11_863K10_4, PROSC, GPR124, BRF2, RAB11FIP1, RN7SL709P, GOT1L1, AC144573_1, ADRB3, KB_1836B5_3, EIF4EBP1, KB_1836B5_1, KB_1836B5_4, ASH2L, RP11_90P5_4, R…	1	SCZ
1297	8	60476249	61324889	9	ENSG00000253260, ENSG00000253879, ENSG00000253413, ENSG00000253723, ENSG00000254775, ENSG00000254954, ENSG00000178538, ENSG00000251396, ENSG00000226301	RP11_379I19_1, RP11_379I19_3, RP11_960H2_2, RP11_960H2_1, RP11_27P7_1, SLC2A13P1, CA8, RP11_163N6_2, PDCL3P1	1	SCZ
1321	8	89081178	90364149	6	ENSG00000156103, ENSG00000253553, ENSG00000251904, ENSG00000250962, ENSG00000271156, ENSG00000253621	MMP16, RP11_586K2_1, RNA5SP272, RP11_69I13_1, RP11_642C5_1, RP11_255L13_1	1	SCZ
1339	8	111207350	112601513	12	ENSG00000253956, ENSG00000253107, ENSG00000253122, ENSG00000253717, ENSG00000253994, ENSG00000254241, ENSG00000253877, ENSG00000253103, ENSG00000253489, ENSG00000254124, ENSG00000253434, ENSG00000255033	RP11_211F2_1, CTD_2544L4_1, RP11_238I10_1, KB_1299A7_2, KB_1299A7_1, RP11_946L20_1, RP11_946L20_2, RP11_946L20_4, RP11_114O8_1, EEF1A1P37, RP11_1101K5_1, RP11_1101K5_2	1	SCZ
1367	8	142611890	143611461	9	ENSG00000221123, ENSG00000254183, ENSG00000261710, ENSG00000265247, ENSG00000254008, ENSG00000171045, ENSG00000253602, ENSG00000261693, ENSG00000181790	AC104417_1, RP11_953B20_2, RP11_953B20_1, MIR4472_1, LINC00051, TSNARE1, CTD_3135A9_3, RP13_467H17_1, BAI1	1	SCZ
1369	8	144934289	146303787	82	ENSG00000227184, ENSG00000178209, ENSG00000207574, ENSG00000178685, ENSG00000178719, ENSG00000186583, ENSG00000204791, ENSG00000178814, ENSG00000255224, ENSG00000178896, ENSG00000197858, ENSG00000179091, ENSG00000179526, ENSG00000179632, ENSG00000179698, ENSG00000235173, ENSG00000227473, ENSG00000179832, ENSG00000264721, ENSG00000204775, ENSG00000187786, ENSG00000230567, ENSG00000264987, ENSG0000…	EPPK1, PLEC, MIR661, PARP10, GRINA, SPATC1, CTD_3065J16_6, OPLAH, CTD_3065J16_9, EXOSC4, GPAA1, CYC1, SHARPIN, MAF1, KIAA1875, FAM203A, TSSK5P1, MROH1, AC104592_1, KM_PA_2, SCXB, FAM203B, AC110280_1, CTD_3232M19_2, BOP1, SCXA, HSF1, GS1_393G12_12, DGAT1, SCRT1, TMEM249, GS1_393G12_13, SLC52A2, FBXL6, ADCK5, CPSF1, MIR939, MIR1234, GS1_393G12_14, SLC39A4, VPS28, TONSL, AC084125_4, CYHR1, CTD_2517M…	2	PD, BIP
1384	9	10675475	11270764	4	ENSG00000227138, ENSG00000230589, ENSG00000270372, ENSG00000234146	RP11_421B23_2, IMP3P1, RP11_109M17_2, RP11_109M17_1	1	MDD
1385	9	11270765	12044915	1	ENSG00000230365	RP11_23D5_1	1	MDD
1392	9	16658378	17392382	8	ENSG00000173068, ENSG00000234779, ENSG00000233551, ENSG00000237153, ENSG00000241152, ENSG00000226470, ENSG00000237083, ENSG00000044459	BNC2, RP11_62F24_2, RP11_335H2_2, RP11_132E11_2, RN7SL720P, RP11_132E11_3, RP11_132E11_4, CNTLN	1	MDD
1401	9	24757730	25957606	6	ENSG00000216088, ENSG00000223088, ENSG00000222693, ENSG00000198680, ENSG00000236306, ENSG00000270683	AL157830_1, RMRPP5, RN7SKP120, TUSC1, RP11_33G16_1, RP11_477G9_1	1	MDD
1413	9	36749274	37687112	32	ENSG00000266255, ENSG00000196092, ENSG00000258885, ENSG00000264922, ENSG00000265368, ENSG00000250850, ENSG00000125385, ENSG00000232920, ENSG00000260100, ENSG00000233137, ENSG00000233242, ENSG00000147905, ENSG00000200502, ENSG00000228292, ENSG00000216070, ENSG00000206784, ENSG00000224648, ENSG00000137106, ENSG00000236156, ENSG00000168795, ENSG00000264255, ENSG00000187988, ENSG00000137054, ENSG0000…	MIR4475, PAX5, RP11_344B23_2, MIR4540, MIR4476, RP11_297B17_3, RP11_297B17_2, RP11_465M18_1, RP11_220I1_5, RP11_220I1_1, RP11_220I1_2, ZCCHC7, Y_RNA, RP11_220I1_4, AL158155_1, Y_RNA, RP11_397D12_4, GRHPR, CHCHD4P3, ZBTB5, RN7SL463P, RP11_405L18_2, POLR1E, RP11_405L18_4, RP11_613M10_6, FBXO10, RP11_613M10_8, TOMM5, RP11_613M10_9, RAB1C, FRMPD1, RN7SKP171	2	BIP, MDD
1429	9	83455503	85135751	24	ENSG00000226798, ENSG00000228375, ENSG00000237072, ENSG00000196781, ENSG00000233926, ENSG00000207206, ENSG00000263404, ENSG00000252167, ENSG00000200969, ENSG00000240632, ENSG00000230846, ENSG00000189357, ENSG00000267559, ENSG00000186788, ENSG00000237770, ENSG00000214929, ENSG00000231649, ENSG00000230360, ENSG00000235377, ENSG00000228430, ENSG00000225085, ENSG00000228046, ENSG00000228123, ENSG0000…	RP11_289F5_1, RPS20P25, RP11_232A1_2, TLE1, RP11_154D17_1, RNU6_1035P, AL158154_1, RNA5SP287, SNORD95, SPATA31D5P, RP11_383M4_2, SPATA31D4, RP11_383M4_6, SPATA31D3, SPATA31D2P, SPATA31D1, SPATA31B1, DDX10P2, RP11_388B24_4, RP11_15B24_5, RP11_15B24_1, RP11_15B24_2, RP11_15B24_3, RP11_15B24_4	1	SCZ
1445	9	100310518	101596750	25	ENSG00000136842, ENSG00000136925, ENSG00000136937, ENSG00000231521, ENSG00000136936, ENSG00000214417, ENSG00000266608, ENSG00000260677, ENSG00000236130, ENSG00000178919, ENSG00000136932, ENSG00000201830, ENSG00000136929, ENSG00000136938, ENSG00000236896, ENSG00000212521, ENSG00000095380, ENSG00000106785, ENSG00000106789, ENSG00000095383, ENSG00000224001, ENSG00000136928, ENSG00000229897, ENSG0000…	TMOD1, TSTD2, NCBP1, RP11_244N9_4, XPA, KRT18P13, AL445531_1, RP11_546O6_4, RP11_23B15_1, FOXE1, C9orf156, Y_RNA, HEMGN, ANP32B, RP11_535C21_3, RNU6_918P, NANS, TRIM14, CORO2A, TBC1D2, RP11_270F18_2, GABBR2, SEPT7P7, ANKS6, GALNT12	1	SCZ
1464	9	119001228	119890464	10	ENSG00000182752, ENSG00000226604, ENSG00000244757, ENSG00000216182, ENSG00000256040, ENSG00000148219, ENSG00000229105, ENSG00000230894, ENSG00000119401, ENSG00000265662	PAPPA, PAPPA_AS2, RP11_45A16_4, AL137024_1, PAPPA_AS1, ASTN2, RP11_264C15_2, RP11_67K19_3, TRIM32, AL354981_1	1	MDD
1484	9	140097760	141146682	37	ENSG00000176058, ENSG00000187713, ENSG00000188566, ENSG00000212864, ENSG00000197191, ENSG00000233198, ENSG00000198569, ENSG00000188229, ENSG00000188163, ENSG00000197768, ENSG00000188986, ENSG00000198113, ENSG00000270259, ENSG00000260996, ENSG00000198435, ENSG00000187609, ENSG00000272272, ENSG00000188747, ENSG00000188833, ENSG00000165802, ENSG00000130653, ENSG00000263933, ENSG00000182154, ENSG0000…	TPRN, TMEM203, NDOR1, RNF208, C9orf169, RNF224, SLC34A3, TUBB4B, FAM166A, C9orf173, NELFB, TOR4A, RP13_122B23_9, RP13_122B23_8, NRARP, EXD3, snoU13, NOXA1, ENTPD8, NSMF, PNPLA7, AL365502_1, MRPL41, DPH7, ZMYND19, ARRDC1, C9orf37, EHMT1, SETP5, RP11_188C12_2, MIR602, RP11_188C12_3, CACNA1B, RP11_424E7_3, TUBBP5, RP11_885N19_6, FAM157B	1	BIP
1498	10	10969482	11856924	12	ENSG00000229240, ENSG00000231496, ENSG00000048740, ENSG00000228027, ENSG00000229206, ENSG00000237986, ENSG00000230322, ENSG00000181800, ENSG00000148429, ENSG00000271360, ENSG00000271046, ENSG00000134463	LINC00710, RP1_251M9_2, CELF2, RP1_251M9_3, RP11_397O4_1, CELF2_AS2, RP3_323N1_2, CELF2_AS1, USP6NL, RP11_138I18_1, RP11_138I18_2, ECHDC3	1	AD
1506	10	18529743	19421514	12	ENSG00000165995, ENSG00000235020, ENSG00000240291, ENSG00000225527, ENSG00000241058, ENSG00000271786, ENSG00000152487, ENSG00000165997, ENSG00000225509, ENSG00000234244, ENSG00000234813, ENSG00000226255	CACNB2, RP11_109I13_2, RP11_499P20_2, RP11_383B4_4, NSUN6, RP11_139J15_7, ARL5B_AS1, ARL5B, AIFM1P1, RP11_139J15_5, RP11_288D15_1, UBE2V2P1	2	BIP, SCZ
1543	10	61470384	62626465	10	ENSG00000165449, ENSG00000227877, ENSG00000108091, ENSG00000235931, ENSG00000151150, ENSG00000232682, ENSG00000202190, ENSG00000122872, ENSG00000254271, ENSG00000170312	SLC16A9, LINC00948, CCDC6, C10orf40, ANK3, RP11_388P9_2, Y_RNA, ARL4P, RP11_131N11_4, CDK1	1	BIP
1545	10	64069688	65400431	19	ENSG00000240940, ENSG00000138311, ENSG00000263920, ENSG00000234489, ENSG00000238280, ENSG00000181915, ENSG00000122877, ENSG00000199446, ENSG00000224301, ENSG00000148572, ENSG00000171988, ENSG00000234369, ENSG00000270421, ENSG00000221063, ENSG00000235816, ENSG00000272767, ENSG00000224412, ENSG00000165476, ENSG00000232075	RN7SL591P, ZNF365, AC067751_1, ALDH7A1P4, RP11_436D10_3, ADO, EGR2, RNU6_543P, RP11_144G16_1, NRBF2, JMJD1C, TATDN1P1, RP11_351O1_4, MIR1296, PRELID1P3, JMJD1C_AS1, RP11_351O1_3, REEP3, MRPL35P2	1	BIP
1581	10	104206838	106142283	66	ENSG00000269609, ENSG00000120055, ENSG00000138111, ENSG00000138107, ENSG00000273262, ENSG00000107882, ENSG00000242311, ENSG00000228657, ENSG00000207029, ENSG00000272933, ENSG00000171206, ENSG00000138175, ENSG00000156398, ENSG00000166272, ENSG00000252994, ENSG00000148795, ENSG00000203886, ENSG00000213061, ENSG00000236937, ENSG00000166275, ENSG00000270316, ENSG00000201080, ENSG00000214435, ENSG0000…	RP11_18I14_10, C10orf95, TMEM180, ACTR1A, RP11_18I14_11, SUFU, RN7SL21P, RP11_170J3_2, RNU6_43P, RP11_47A8_5, TRIM8, ARL3, SFXN2, WBP1L, RNU6_1231P, CYP17A1, CYP17A1_AS1, PFN1P11, PTGES3P4, C10orf32, C10orf32_ASMT, RNU6_372P, AS3MT, RP11_753C18_8, RP11_724N1_1, CNNM2, NT5C2, RP11_332O19_2, MARCKSL1P1, ST13P13, RPEL1, INA, PCGF6, RNU11_3P, TAF5, USMG5, MIR1307, PDCD11, CALHM2, RP11_225H22_7, RP11_…	1	SCZ
1582	10	106142284	107877787	10	ENSG00000120051, ENSG00000238620, ENSG00000225768, ENSG00000237761, ENSG00000156395, ENSG00000226387, ENSG00000207068, ENSG00000233477, ENSG00000213260, ENSG00000229466	CCDC147, snoU13, RP11_127O4_3, RP11_127O4_2, SORCS3, SORCS3_AS1, RNU6_463P, RP11_45P22_2, YWHAZP5, RP11_56I23_1	1	MDD
1586	10	110358383	112164981	20	ENSG00000223381, ENSG00000224498, ENSG00000222436, ENSG00000252574, ENSG00000200217, ENSG00000232728, ENSG00000237242, ENSG00000270333, ENSG00000270294, ENSG00000224907, ENSG00000108039, ENSG00000272160, ENSG00000203876, ENSG00000148700, ENSG00000263706, ENSG00000226734, ENSG00000119950, ENSG00000228417, ENSG00000214067, ENSG00000119953	RP11_655H13_2, MAPKAPK5P1, RN7SKP278, RNU5B_6P, RNU6_839P, PHB2P1, BTF3P15, RP11_566F5_2, RP11_566F5_1, RP11_451M19_2, XPNPEP1, U4, RP11_451M19_3, ADD3, RN7SL450P, SNRPGP12, MXI1, RP11_549L6_3, RP11_549L6_2, SMNDC1	1	BIP
1594	10	120592840	121874445	32	ENSG00000236058, ENSG00000213574, ENSG00000229272, ENSG00000215925, ENSG00000188613, ENSG00000107581, ENSG00000207468, ENSG00000222588, ENSG00000271343, ENSG00000119979, ENSG00000183605, ENSG00000165672, ENSG00000198873, ENSG00000228485, ENSG00000242853, ENSG00000236426, ENSG00000265719, ENSG00000148908, ENSG00000271353, ENSG00000151923, ENSG00000234569, ENSG00000227437, ENSG00000151929, ENSG0000…	RP11_215A21_2, LDHAP5, RP11_498J9_2, AL157788_1, NANOS1, EIF3A, SNORA19, SNORA19, RP11_435O11_5, FAM45A, SFXN4, PRDX3, GRK5, GRK5_IT1, RN7SL749P, RP11_79M19_2, MIR4681, RGS10, RP11_179H18_8, TIAL1, RAD1P1, RP11_179H18_5, BAG3, TXNP1, INPP5F, RN7SL846P, PHACTR2P1, MCMBP, SEC23IP, MIR4682, NACAP2, RP11_781P14_3	1	PD
1626	11	13364728	15126767	34	ENSG00000133794, ENSG00000222162, ENSG00000148925, ENSG00000254583, ENSG00000255401, ENSG00000152266, ENSG00000228901, ENSG00000197601, ENSG00000254791, ENSG00000240454, ENSG00000200685, ENSG00000255075, ENSG00000255088, ENSG00000255411, ENSG00000254927, ENSG00000254930, ENSG00000201856, ENSG00000254438, ENSG00000152268, ENSG00000212365, ENSG00000254418, ENSG00000133818, ENSG00000255074, ENSG0000…	ARNTL, RN7SKP151, BTBD10, RP11_15D14_1, RP11_15D14_2, PTH, HMGN2P36, FAR1, FAR1_IT1, RPL39P26, Y_RNA, RP11_23B7_3, RP11_23B7_4, RP11_98J9_1, RP11_98J9_2, RP11_98J9_3, RNA5SP331, RP11_231N3_1, SPON1, RNA5SP332, RP11_21L19_1, RRAS2, RP11_140L24_3, COPB1, RNU7_49P, PSMA1, PSMA1, PDE3B, RP11_677N16_1, CYP2R1, CALCB, CALCP, CALCA, RP11_7O20_4	1	PD
1636	11	24091273	24892439	4	ENSG00000254594, ENSG00000207252, ENSG00000187398, ENSG00000255489	RP11_2F20_1, Y_RNA, LUZP2, CTC_830E23_1	1	SCZ
1642	11	29530461	30570129	16	ENSG00000254530, ENSG00000255029, ENSG00000255117, ENSG00000255047, ENSG00000254734, ENSG00000243505, ENSG00000240554, ENSG00000261340, ENSG00000182255, ENSG00000254532, ENSG00000255288, ENSG00000131808, ENSG00000152219, ENSG00000242353, ENSG00000066382, ENSG00000255480	RP11_460B17_3, CTD_3012A18_1, RP5_1027O15_1, HNRNPRP2, CTD_3138F19_1, RN7SL240P, RPL7AP58, RP11_215H22_1, KCNA4, RP11_624D11_2, RP4_562D20_2, FSHB, ARL14EP, RP4_710M3_1, MPPED2, RP4_710M3_2	1	SCZ
1657	11	45019560	46316005	34	ENSG00000019485, ENSG00000254664, ENSG00000019505, ENSG00000254497, ENSG00000254427, ENSG00000255267, ENSG00000255041, ENSG00000254651, ENSG00000254746, ENSG00000255519, ENSG00000254514, ENSG00000175264, ENSG00000255091, ENSG00000254519, ENSG00000255426, ENSG00000255226, ENSG00000205106, ENSG00000181830, ENSG00000255447, ENSG00000121671, ENSG00000121653, ENSG00000255498, ENSG00000234776, ENSG0000…	PRDM11, CTD_2560E9_3, SYT13, CTD_2560E9_5, RP11_430H10_1, RP11_430H10_2, RP11_430H10_4, RP11_430H10_3, RP11_958J22_1, RP11_958J22_2, RP11_958J22_3, CHST1, RP11_495O11_1, CTD_2210P24_1, CTD_2210P24_2, CTD_2210P24_3, CTD_2210P24_4, SLC35C1, CTD_2210P24_6, CRY2, MAPK8IP1, RP11_618K13_2, C11orf94, PEX16, GYLTL1B, PHF21A, AC024475_1, RP11_702F3_1, RP11_702F3_2, RP11_702F3_3, RP11_702F3_4, CTD_2589M5_5…	1	SCZ
1658	11	46316006	48066366	67	ENSG00000157613, ENSG00000149091, ENSG00000264102, ENSG00000110492, ENSG00000180720, ENSG00000110497, ENSG00000244313, ENSG00000265014, ENSG00000180423, ENSG00000175224, ENSG00000175220, ENSG00000175213, ENSG00000180210, ENSG00000175216, ENSG00000263540, ENSG00000252427, ENSG00000212135, ENSG00000247675, ENSG00000134569, ENSG00000149179, ENSG00000271350, ENSG00000255520, ENSG00000149182, ENSG0000…	CREB3L1, DGKZ, MIR4688, MDK, CHRM4, AMBRA1, RP11_425L10_1, MIR3160_1, HARBI1, ATG13, ARHGAP1, ZNF408, F2, CKAP5, MIR5582, SNORD67, SNORD67, LRP4_AS1, LRP4, C11orf49, CTD_2384B9_1, RP11_390K5_3, ARFGAP2, RP11_390K5_6, PACSIN3, RP11_390K5_1, RN7SL772P, DDB2, RP11_17G12_2, ACP2, NR1H3, MADD, RP11_17G12_3, MYBPC3, SPI1, RP11_750H9_5, AC090559_2, MIR4487, SLC39A13, PSMC3, RAPSN, RNU6_1302P, CELF1, AC0…	1	SCZ
1667	11	56623495	57675986	46	ENSG00000255433, ENSG00000181282, ENSG00000181273, ENSG00000255083, ENSG00000273228, ENSG00000224196, ENSG00000272676, ENSG00000273255, ENSG00000183908, ENSG00000134817, ENSG00000149115, ENSG00000254662, ENSG00000149136, ENSG00000238692, ENSG00000109991, ENSG00000266018, ENSG00000156575, ENSG00000186652, ENSG00000254979, ENSG00000134802, ENSG00000252070, ENSG00000222998, ENSG00000186907, ENSG0000…	AP000479_1, OR5AK3P, OR5AK2, OR5AK1P, OR5BQ1P, OR5AK4P, OR5AO1P, OR5BP1P, LRRC55, APLNR, TNKS1BP1, RP11_872D17_4, SSRP1, snoU13, P2RX3, AP000781_1, PRG3, PRG2, RP11_872D17_8, SLC43A3, RNA5SP341, RN7SKP259, RTN4RL2, RP11_624G17_3, SLC43A1, Y_RNA, TIMM10, SMTNL1, UBE2L6, RPS4XP13, SERPING1, AP000662_4, MIR130A, YPEL4, CLP1, ZDHHC5, MED19, TMX2, TMX2_CTNND1, AP000662_9, C11orf31, RP11_691N7_6, BTBD1…	1	SCZ
1668	11	57675987	58452708	41	ENSG00000180714, ENSG00000254749, ENSG00000254601, ENSG00000186509, ENSG00000200817, ENSG00000172381, ENSG00000236541, ENSG00000255146, ENSG00000254853, ENSG00000255131, ENSG00000272685, ENSG00000172377, ENSG00000186508, ENSG00000272569, ENSG00000186513, ENSG00000197887, ENSG00000172774, ENSG00000180475, ENSG00000254589, ENSG00000172772, ENSG00000272900, ENSG00000255218, ENSG00000255431, ENSG0000…	OR5AZ1P, OR5BD1P, CYCSP26, OR9Q1, RNU6_899P, OR6Q1, VN2R9P, RP11_659P15_1, RP11_659P15_2, OR9L1P, OR9I3P, OR9I1, OR9I2P, OR5BL1P, OR9Q2, OR1S2, OR1S1, OR10Q1, EIF4A2P3, OR10W1, OR10Q2P, OR5BC1P, OR5B19P, OR5B10P, AP000435_3, OR5B17, OR5B1P, OR5B15P, OR5B3, OR5B2, OR5B12, RP11_655C2_3, OR5B21, LPXN, ZFP91, ZFP91_CNTF, AP001350_1, CNTF, GLYAT, AP000445_3, AP000445_1	1	SCZ
1670	11	59256233	60515105	44	ENSG00000204989, ENSG00000252418, ENSG00000176200, ENSG00000172742, ENSG00000254770, ENSG00000252893, ENSG00000255008, ENSG00000110048, ENSG00000264559, ENSG00000255139, ENSG00000166889, ENSG00000255355, ENSG00000223223, ENSG00000172289, ENSG00000166900, ENSG00000254403, ENSG00000254743, ENSG00000255538, ENSG00000254477, ENSG00000234964, ENSG00000166902, ENSG00000134812, ENSG00000134827, ENSG0000…	OR4D8P, RNU6_779P, OR4D11, OR4D9, OR4D7P, RNU7_58P, AP000442_4, OSBP, MIR3162, AP000442_1, PATL1, AP000640_2, RN7SKP192, OR10V1, STX3, OR10Y1P, OR10V3P, OR10V2P, AP000640_10, FABP5P7, MRPL16, GIF, TCN1, SRD5A3P1, OOSP1, RP11_736I10_1, OOSP2, MS4A3, RP11_736I10_2, MS4A2, AP001257_1, MS4A6A, MS4A4E, MS4A4A, MS4A6E, MS4A7, MS4A14, MS4A5, MS4A1, MS4A12, MS4A13, LINC00301, MS4A8, MS4A18	1	AD
1671	11	60515106	61717117	55	ENSG00000166961, ENSG00000172689, ENSG00000255845, ENSG00000255959, ENSG00000256813, ENSG00000110104, ENSG00000183134, ENSG00000149506, ENSG00000110107, ENSG00000257052, ENSG00000256944, ENSG00000110108, ENSG00000256196, ENSG00000006118, ENSG00000110446, ENSG00000013725, ENSG00000207153, ENSG00000256733, ENSG00000110448, ENSG00000167987, ENSG00000229859, ENSG00000229183, ENSG00000256220, ENSG0000…	MS4A15, MS4A10, RP11_804A23_1, RP11_804A23_2, RP11_804A23_4, CCDC86, PTGDR2, ZP1, PRPF19, RP11_881M11_2, RP11_881M11_1, TMEM109, RP11_881M11_4, TMEM132A, SLC15A3, CD6, RNU6_933P, RP11_881M11_8, CD5, VPS37C, PGA3, PGA4, CTD_2331C18_5, PGA5, VWCE, DDB1, DAK, CYB561A3, TMEM138, TMEM216, CPSF7, RP11_286N22_8, SDHAF2, RN7SL23P, PPP1R32, RP11_286N22_10, MIR4488, LRRC10B, SYT7, RP11_794G24_1, RP11_855O1…	2	BIP, MDD
1673	11	62800369	64594822	81	ENSG00000256041, ENSG00000253547, ENSG00000197658, ENSG00000239924, ENSG00000184999, ENSG00000196600, ENSG00000256863, ENSG00000256847, ENSG00000256181, ENSG00000149742, ENSG00000168004, ENSG00000133317, ENSG00000133321, ENSG00000133328, ENSG00000176485, ENSG00000203520, ENSG00000184743, ENSG00000270269, ENSG00000256789, ENSG00000133318, ENSG00000271100, ENSG00000188070, ENSG00000255651, ENSG0000…	RP11_959F10_4, RP11_959F10_5, SLC22A24, RPL29P22, SLC22A10, SLC22A25, RP11_959F10_6, CCND2P1, AP000438_4, SLC22A9, HRASLS5, LGALS12, RARRES3, HRASLS2, PLA2G16, RP11_697H9_3, ATL3, RP11_697H9_4, RP11_697H9_2, RTN3, RP11_697H9_5, C11orf95, RP11_466C23_4, RN7SL596P, C11orf84, RP11_466C23_5, MARK2, RNU6_1306P, RCOR2, NAA40, RNU6_45P, COX8A, AP000721_4, OTUB1, MACROD1, RP11_21A7A_2, RP11_21A7A_4, FLRT…	1	BIP
1674	11	64594823	66782661	155	ENSG00000171219, ENSG00000110047, ENSG00000230835, ENSG00000203400, ENSG00000267804, ENSG00000207648, ENSG00000229719, ENSG00000110046, ENSG00000068971, ENSG00000149735, ENSG00000168070, ENSG00000168062, ENSG00000213465, ENSG00000273003, ENSG00000270775, ENSG00000110025, ENSG00000168061, ENSG00000168060, ENSG00000266123, ENSG00000146670, ENSG00000162300, ENSG00000187066, ENSG00000149823, ENSG0000…	CDC42BPG, EHD1, AP001187_11, AP001187_1, RP11_665N17_4, MIR192, MIR194_2, ATG2A, PPP2R5B, GPHA2, C11orf85, BATF2, ARL2, RP11_399J13_3, AP000436_4, SNX15, SAC3D1, NAALADL1, RN7SL114P, CDCA5, ZFPL1, TMEM262, VPS51, AP003068_9, TM7SF2, ZNHIT2, AP003068_12, FAU, SYVN1, MRPL49, HIGD1AP10, RNU2_23P, AP003068_17, SPDYC, AP003068_18, PGAM1P8, AP003068_23, CAPN1, SLC22A20, POLA2, CDC42EP2, DPF2, TIGD3, RP…	2	BIP, SCZ
1678	11	69713997	71242834	32	ENSG00000255191, ENSG00000254605, ENSG00000248844, ENSG00000254417, ENSG00000202070, ENSG00000131620, ENSG00000255143, ENSG00000254902, ENSG00000168040, ENSG00000254721, ENSG00000131626, ENSG00000255329, ENSG00000254604, ENSG00000221333, ENSG00000254484, ENSG00000255539, ENSG00000254495, ENSG00000246889, ENSG00000085733, ENSG00000162105, ENSG00000227726, ENSG00000226627, ENSG00000236262, ENSG0000…	RP11_626H12_1, RP11_626H12_2, RP11_626H12_3, ANO1_AS2, RNU6_1175P, ANO1, RP11_805J14_3, ANO1_AS1, FADD, RP11_805J14_5, PPFIA1, H2AFZP4, AP000487_6, MIR548K, CTA_797E19_1, CTA_797E19_2, AP000487_4, AP000487_5, CTTN, SHANK2, AP001271_3, SHANK2_AS1, SHANK2_AS2, Y_RNA, SHANK2_AS3, MIR3664, AP002387_1, DHCR7, RP11_660L16_2, NADSYN1, RP11_684B2_3, KRTAP5_7	1	BIP
1685	11	78912253	79802286	6	ENSG00000149256, ENSG00000211997, ENSG00000266570, ENSG00000255209, ENSG00000221551, ENSG00000254471	TENM4, MIR708, MIR5579, RP11_258O13_1, AP000478_1, RP11_885L14_1	1	BIP
1691	11	84613230	85869059	19	ENSG00000150672, ENSG00000255555, ENSG00000255396, ENSG00000213305, ENSG00000254684, ENSG00000254897, ENSG00000206583, ENSG00000171204, ENSG00000171202, ENSG00000137504, ENSG00000179071, ENSG00000137501, ENSG00000215504, ENSG00000150676, ENSG00000255005, ENSG00000254479, ENSG00000073921, ENSG00000238666, ENSG00000200877	DLG2, AP000857_3, AP000857_2, HNRNPCP6, RP11_882I15_1, RP11_482L11_1, RNU6_1292P, TMEM126B, TMEM126A, CREBZF, CCDC89, SYTL2, AP000974_1, CCDC83, RP11_90K17_2, SLC25A1P1, PICALM, snoU13, RNU6_560P	1	AD
1692	11	85869060	86629333	19	ENSG00000254699, ENSG00000254502, ENSG00000074266, ENSG00000254783, ENSG00000255222, ENSG00000149196, ENSG00000239856, ENSG00000149201, ENSG00000254733, ENSG00000254727, ENSG00000151376, ENSG00000254731, ENSG00000255250, ENSG00000150687, ENSG00000271318, ENSG00000197882, ENSG00000269895, ENSG00000255203, ENSG00000255471	RP11_12D16_2, FNTAL1, EED, RP11_320L11_2, SETP17, C11orf73, RN7SL225P, CCDC81, RP11_317J19_1, PTP4A1P6, ME3, CTD_2005H7_1, CTD_2005H7_2, PRSS23, AP000654_5, OR7E13P, AP000654_4, OR7E2P, RP11_736K20_5	1	AD
1695	11	88359288	89209738	5	ENSG00000168959, ENSG00000221130, ENSG00000077498, ENSG00000197692, ENSG00000086991	GRM5, AP001482_1, TYR, CBX3P7, NOX4	1	MDD
1719	11	112755447	113889019	27	ENSG00000247416, ENSG00000149294, ENSG00000238998, ENSG00000227487, ENSG00000255129, ENSG00000149292, ENSG00000270179, ENSG00000170209, ENSG00000256757, ENSG00000149295, ENSG00000265140, ENSG00000166682, ENSG00000256091, ENSG00000086827, ENSG00000243353, ENSG00000257070, ENSG00000256603, ENSG00000228607, ENSG00000256167, ENSG00000255870, ENSG00000257101, ENSG00000048028, ENSG00000256452, ENSG0000…	RP11_629G13_1, NCAM1, RNU7_187P, NCAM1_AS1, RP11_839D17_3, TTC12, RP11_159N11_4, ANKK1, RP11_159N11_3, DRD2, MIR4301, TMPRSS5, RP11_627G1_1, ZW10, RP11_667M19_1, RP11_667M19_4, RP11_667M19_2, CLDN25, ATF4P4, RP11_667M19_5, LRRC37A13P, USP28, RP11_667M19_10, RP11_667M19_9, RNU6_1107P, HTR3B, HTR3A	2	MDD, SCZ
1726	11	121208187	122589224	19	ENSG00000232460, ENSG00000271022, ENSG00000246790, ENSG00000137642, ENSG00000252556, ENSG00000255248, ENSG00000207971, ENSG00000259571, ENSG00000198975, ENSG00000207994, ENSG00000255090, ENSG00000255015, ENSG00000255219, ENSG00000252776, ENSG00000253035, ENSG00000223265, ENSG00000254572, ENSG00000254935, ENSG00000154127	BMPR1APS2, RP11_142I2_1, RP11_730K11_1, SORL1, RNU6_256P, RP11_166D19_1, MIR125B1, BLID, MIRLET7A2, MIR100, RP11_820L6_1, RP11_716H6_1, RP11_716H6_2, RNU4ATAC10P, RNU4ATAC5P, RNU6_592P, GLULP3, RP11_266E8_2, UBASH3B	1	AD
1729	11	124403478	125266684	36	ENSG00000254937, ENSG00000170953, ENSG00000196119, ENSG00000255341, ENSG00000154143, ENSG00000154144, ENSG00000110013, ENSG00000200278, ENSG00000064199, ENSG00000154146, ENSG00000255045, ENSG00000019102, ENSG00000149564, ENSG00000250073, ENSG00000120458, ENSG00000254509, ENSG00000245498, ENSG00000254941, ENSG00000215942, ENSG00000154134, ENSG00000254568, ENSG00000154133, ENSG00000254943, ENSG0000…	RP11_728D14_6, OR8B12, OR8A1, OR8Q1P, PANX3, TBRG1, SIAE, RNA5SP352, SPA17, NRGN, RP11_677M14_2, VSIG2, ESAM, RP11_677M14_3, MSANTD2, RP11_677M14_6, RP11_677M14_7, RP11_677M14_5, AP000866_1, ROBO3, RP11_664I21_5, ROBO4, RP11_664I21_6, HEPACAM, HEPN1, CCDC15, SLC37A2, AP001007_1, TMEM218, KRT18P59, RP11_687M24_4, RP11_687M24_5, PKNOX2, RP11_687M24_7, RP11_687M24_8, RNU6_321P	1	SCZ
1735	11	130500784	131424361	15	ENSG00000175728, ENSG00000255352, ENSG00000254842, ENSG00000255455, ENSG00000120451, ENSG00000242673, ENSG00000221516, ENSG00000236129, ENSG00000227125, ENSG00000237612, ENSG00000231698, ENSG00000182667, ENSG00000252351, ENSG00000237654, ENSG00000236082	C11orf44, PPP1R10P1, RP11_890B15_2, RP11_890B15_3, SNX19, RN7SL167P, AP002806_1, AP002856_4, AP002856_6, AP002856_7, AP002856_5, NTM, RNU6ATAC12P, AP003025_2, RP11_217L21_1	1	SCZ
1736	11	131424362	132584401	9	ENSG00000182667, ENSG00000236082, ENSG00000224795, ENSG00000271624, ENSG00000238117, ENSG00000224700, ENSG00000238262, ENSG00000183715, ENSG00000252703	NTM, RP11_217L21_1, AP003039_3, RP11_651K21_1, AP004372_1, RP11_697E14_2, NTM_IT, OPCML, RNU6_1182P	1	SCZ
1738	11	133521643	134351064	22	ENSG00000255258, ENSG00000166118, ENSG00000213153, ENSG00000264919, ENSG00000080854, ENSG00000264674, ENSG00000255406, ENSG00000204241, ENSG00000254648, ENSG00000166086, ENSG00000254481, ENSG00000151503, ENSG00000254616, ENSG00000255348, ENSG00000151502, ENSG00000151500, ENSG00000151498, ENSG00000166105, ENSG00000254442, ENSG00000149328, ENSG00000109956, ENSG00000255545	RP11_448P19_1, SPATA19, RP11_259P6_3, MIR4697, IGSF9B, AP000911_1, RP11_713P17_5, RP11_713P17_3, RP11_713P17_4, JAM3, PTP4A2P2, NCAPD3, RP11_700F16_2, RP11_700F16_3, VPS26B, THYN1, ACAD8, GLB1L3, AP000859_4, GLB1L2, B3GAT1, RP11_627G23_1	2	PD, SCZ
1742	12	1942427	3069506	33	ENSG00000151062, ENSG00000166159, ENSG00000256706, ENSG00000235049, ENSG00000151065, ENSG00000151067, ENSG00000203593, ENSG00000256837, ENSG00000256257, ENSG00000256025, ENSG00000256721, ENSG00000256769, ENSG00000203648, ENSG00000256271, ENSG00000246627, ENSG00000256150, ENSG00000256902, ENSG00000255669, ENSG00000224438, ENSG00000256030, ENSG00000004478, ENSG00000258325, ENSG00000258092, ENSG0000…	CACNA2D4, LRTM2, RP5_1096D14_3, LINC00940, DCP1B, CACNA1C, RP5_1096D14_6, CACNA1C_IT1, CACNA1C_IT2, CACNA1C_AS4, CACNA1C_IT3, CACNA1C_AS3, AC007618_3, CACNA1C_AS2, CACNA1C_AS1, RP11_885B4_1, RP11_986G18_1, RP11_885B4_2, RP4_816N1_1, CBX3P4, FKBP4, RP4_816N1_6, RP4_816N1_7, ITFG2, NRIP2, AC005841_1, FOXM1, Y_RNA, RHNO1, TULP3, RNU7_166P, RNU6_1315P, TEAD4	2	BIP, SCZ
1763	12	22928056	23923798	6	ENSG00000256995, ENSG00000256321, ENSG00000256353, ENSG00000115934, ENSG00000134532, ENSG00000256473	RP11_114G22_1, RP11_153K16_1, RP11_686N4_1, RP11_153K16_2, SOX5, RP11_437F6_1	1	SCZ
1778	12	38746761	40017396	15	ENSG00000256878, ENSG00000257645, ENSG00000258119, ENSG00000139117, ENSG00000257718, ENSG00000252801, ENSG00000257586, ENSG00000257237, ENSG00000258144, ENSG00000270718, ENSG00000139116, ENSG00000252974, ENSG00000255991, ENSG00000270273, ENSG00000173208	AC087897_1, RP11_804F13_2, RP11_804F13_1, CPNE8, RP11_396F22_1, AC067735_1, RP11_554L12_3, RP11_554L12_2, RP11_554L12_1, RP11_421H10_2, KIF21A, AC121334_1, RP11_242C24_2, RP11_242C24_3, ABCD2	1	SCZ
1779	12	40017397	41198229	15	ENSG00000180116, ENSG00000151229, ENSG00000223082, ENSG00000199571, ENSG00000229014, ENSG00000260943, ENSG00000223914, ENSG00000225342, ENSG00000188906, ENSG00000229899, ENSG00000205592, ENSG00000258167, ENSG00000207492, ENSG00000018236, ENSG00000257680	C12orf40, SLC2A13, AC121336_1, SNORA22, RPL30P13, RP11_476D10_1, AC079630_2, AC079630_4, LRRK2, AC084290_2, MUC19, RP11_115F18_1, RNU6_713P, CNTN1, RP11_367O10_1	1	PD
1780	12	41198230	42117736	6	ENSG00000018236, ENSG00000165966, ENSG00000257228, ENSG00000252364, ENSG00000258239, ENSG00000257858	CNTN1, PDZRN4, RP11_413B19_2, RNA5SP360, MTND2P17, MTND1P24	1	PD
1790	12	51769420	53039987	58	ENSG00000139629, ENSG00000050438, ENSG00000271065, ENSG00000196876, ENSG00000257851, ENSG00000260122, ENSG00000260415, ENSG00000261586, ENSG00000261308, ENSG00000260473, ENSG00000259887, ENSG00000167612, ENSG00000258021, ENSG00000139567, ENSG00000135503, ENSG00000206992, ENSG00000161835, ENSG00000123358, ENSG00000259884, ENSG00000123395, ENSG00000257663, ENSG00000257542, ENSG00000272724, ENSG0000…	GALNT6, SLC4A8, RP11_607P23_1, SCN8A, HNRNPA3P10, RP11_923I11_3, AC068987_1, RP11_923I11_6, RP11_923I11_7, RP11_923I11_4, RP11_923I11_5, ANKRD33, RP11_1100L3_4, ACVRL1, ACVR1B, RNU6_574P, GRASP, NR4A1, RP11_1100L3_8, C12orf44, RP11_1100L3_7, OR7E47P, RP1_288H2_4, RP1_288H2_2, AC078864_1, AC078864_2, KRT80, C12orf80, LINC00592, METTL7AP1, KRT7, RP3_416H24_1, KRT86, KRT121P, RP11_845M18_7, KRT81, R…	1	MDD
1794	12	56987106	58748139	85	ENSG00000076108, ENSG00000110955, ENSG00000207031, ENSG00000110958, ENSG00000241217, ENSG00000196531, ENSG00000198056, ENSG00000025423, ENSG00000258679, ENSG00000258816, ENSG00000212383, ENSG00000170426, ENSG00000139547, ENSG00000166856, ENSG00000258442, ENSG00000268162, ENSG00000166860, ENSG00000166863, ENSG00000166866, ENSG00000166881, ENSG00000166886, ENSG00000166888, ENSG00000263832, ENSG0000…	BAZ2A, ATP5B, SNORD59A, PTGES3, RN7SL809P, NACA, PRIM1, HSD17B6, RP11_74M13_4, RP11_74M13_3, SNORA48, SDR9C7, RDH16, GPR182, RP11_474N8_5, HBCBP, ZBTB39, TAC3, MYO1A, TMEM194A, NAB2, STAT6, AC023237_1, LRP1, RP11_545N8_3, MIR1228, NXPH4, Y_RNA, SHMT2, NDUFA4L2, STAC3, R3HDM2, RP11_123K3_4, RNU6_879P, AC126614_1, RP11_756H6_1, INHBC, INHBE, GLI1, ARHGAP9, MARS, RNU6_594P, RN7SL312P, DDIT3, MIR616,…	1	SCZ
1823	12	92061180	93487547	27	ENSG00000258125, ENSG00000258224, ENSG00000257893, ENSG00000257863, ENSG00000257242, ENSG00000133639, ENSG00000245904, ENSG00000239201, ENSG00000199895, ENSG00000205057, ENSG00000266923, ENSG00000257127, ENSG00000205056, ENSG00000258262, ENSG00000238865, ENSG00000214215, ENSG00000187510, ENSG00000102189, ENSG00000258012, ENSG00000257195, ENSG00000202534, ENSG00000257345, ENSG00000257322, ENSG0000…	RP11_1041F24_1, RP11_587P21_1, RP11_587P21_2, RP11_587P21_3, C12orf79, BTG1, RP11_796E2_4, RPL21P106, Y_RNA, CLLU1OS, RP11_693J15_4, CLLU1, RP11_693J15_5, RP11_693J15_3, snoU13, C12orf74, PLEKHG7, EEA1, RP11_603K19_1, HNRNPA1P50, RNU6_1329P, RP11_511B23_1, RP11_511B23_2, Y_RNA, RP11_511B23_4, AC138123_2, RP11_202G11_2	1	SCZ
1833	12	102966634	104140831	18	ENSG00000258169, ENSG00000171759, ENSG00000221807, ENSG00000139352, ENSG00000257703, ENSG00000239164, ENSG00000257860, ENSG00000179088, ENSG00000238909, ENSG00000257415, ENSG00000257994, ENSG00000257762, ENSG00000136011, ENSG00000212594, ENSG00000257737, ENSG00000257766, ENSG00000238914, ENSG00000257681	LINC00485, PAH, AC069227_1, ASCL1, RP11_328J6_1, RNU7_184P, RP11_552I14_1, C12orf42, AC068643_1, RP11_626I20_1, RP11_626I20_2, RP11_626I20_3, STAB2, U8, RP11_341G23_2, RP11_341G23_3, snoU13, RP11_341G23_4	1	SCZ
1840	12	110111515	111592381	39	ENSG00000139438, ENSG00000255650, ENSG00000111199, ENSG00000263510, ENSG00000139433, ENSG00000256351, ENSG00000241413, ENSG00000249094, ENSG00000139437, ENSG00000139436, ENSG00000076513, ENSG00000174456, ENSG00000122970, ENSG00000174437, ENSG00000264626, ENSG00000196510, ENSG00000258210, ENSG00000258011, ENSG00000111229, ENSG00000111231, ENSG00000241680, ENSG00000204856, ENSG00000111237, ENSG0000…	FAM222A, FAM222A_AS1, TRPV4, MIR4497, GLTP, RP1_7G5_5, RN7SL441P, RP1_7G5_6, TCHP, GIT2, ANKRD13A, C12orf76, IFT81, ATP2A2, RN7SL769P, ANAPC7, RP11_478C19_2, HMGA1P3, ARPC3, GPN3, RPL31P49, FAM216A, VPS29, SNORD50, RAD9B, PPTC7, TCTN1, RN7SL387P, HVCN1, AC144522_1, PPP1CC, RP1_74B13_2, RPL29P25, CCDC63, MYL2, RP1_46F2_2, RP1_46F2_3, CUX2, AC002978_1	1	SCZ
1850	12	121817510	123396634	50	ENSG00000089053, ENSG00000258435, ENSG00000170633, ENSG00000089094, ENSG00000256742, ENSG00000252393, ENSG00000182500, ENSG00000139714, ENSG00000188735, ENSG00000139725, ENSG00000212694, ENSG00000272849, ENSG00000139718, ENSG00000158104, ENSG00000256811, ENSG00000110801, ENSG00000256950, ENSG00000239082, ENSG00000158023, ENSG00000255856, ENSG00000110987, ENSG00000256546, ENSG00000175727, ENSG0000…	ANAPC5, RP11_711D18_2, RNF34, KDM2B, RP13_941N14_1, RNU6_1004P, ORAI1, MORN3, TMEM120B, RHOF, AC084018_1, RP11_347I19_8, SETD1B, HPD, RP11_7M8_2, PSMD9, RP11_87C12_2, RNU7_170P, WDR66, RP11_87C12_5, BCL7A, AC156455_1, MLXIP, LRRC43, IL31, B3GNT4, DIABLO, RP11_512M8_5, VPS33A, CLIP1, RP11_512M8_3, RPL21P1, RP11_450K4_1, ZCCHC8, SNORA9, RSRC2, KNTC1, RP11_324E6_8, HCAR1, RP11_324E6_6, HCAR2, HCAR3,…	1	PD
1851	12	123396635	124843768	51	ENSG00000150967, ENSG00000111325, ENSG00000256028, ENSG00000182196, ENSG00000090975, ENSG00000265526, ENSG00000265603, ENSG00000251497, ENSG00000051825, ENSG00000130921, ENSG00000235423, ENSG00000111328, ENSG00000269980, ENSG00000199845, ENSG00000270113, ENSG00000139697, ENSG00000207189, ENSG00000256092, ENSG00000183955, ENSG00000150977, ENSG00000270445, ENSG00000184209, ENSG00000188026, ENSG0000…	ABCB9, OGFOD2, RP11_197N18_2, ARL6IP4, PITPNM2, MIR4304, RN7SL133P, RP11_197N18_7, MPHOSPH9, C12orf65, RP11_282O18_3, CDK2AP1, RP11_282O18_7, RNA5SP375, RP11_282O18_6, SBNO1, Y_RNA, hsa_mir_8072, SETD8, RILPL2, RP11_972P1_8, SNRNP35, RILPL1, MIR3908, RP11_486O12_2, TMED2, DDX55, SNORA9, EIF2B1, GTF2H3, TCTN2, RP11_338K17_8, ATP6V0A2, RPL27P12, DNAH10, CCDC92, RP11_380L11_4, DNAH10OS, RP11_380L11_…	1	SCZ
1875	13	31433219	32986686	20	ENSG00000224743, ENSG00000236094, ENSG00000102802, ENSG00000175664, ENSG00000238185, ENSG00000230403, ENSG00000231894, ENSG00000120694, ENSG00000187676, ENSG00000229427, ENSG00000133105, ENSG00000229715, ENSG00000235822, ENSG00000237637, ENSG00000073910, ENSG00000230633, ENSG00000189167, ENSG00000139618, ENSG00000215515, ENSG00000139597	TEX26_AS1, LINC00545, MEDAG, TEX26, RP11_252M21_6, LINC01066, WDR95P, HSPH1, B3GALTL, ANKRD26P4, RXFP2, EEF1DP3, LINC01073, FRY_AS1, FRY, RP11_37E23_5, ZAR1L, BRCA2, IFIT1P1, N4BP2L1	1	MDD
1895	13	53336572	54684856	9	ENSG00000211579, ENSG00000150276, ENSG00000136099, ENSG00000102837, ENSG00000237092, ENSG00000225510, ENSG00000241613, ENSG00000220990, ENSG00000261517	MIR759, PPIAP26, PCDH8, OLFM4, LINC01065, PCDH8P1, RN7SL618P, AL450423_1, LINC00558	1	MDD
1919	13	79489046	80778339	10	ENSG00000236277, ENSG00000226670, ENSG00000139746, ENSG00000252496, ENSG00000227354, ENSG00000232132, ENSG00000102471, ENSG00000227676, ENSG00000229011, ENSG00000229175	NIPA2P5, BCAS2P3, RBM26, RNA5SP33, RBM26_AS1, NDFIP2_AS1, NDFIP2, LINC01068, LINC01038, LINC00382	1	SCZ
1920	13	80778340	81724089	7	ENSG00000136158, ENSG00000202398, ENSG00000227862, ENSG00000226683, ENSG00000231222, ENSG00000229246, ENSG00000270415	SPRY2, RNU6_61P, HNRNPA1P31, PWWP2AP1, ARF4P4, RP11_521J24_1, DPPA3P3	1	MDD
1952	13	113573119	114302561	24	ENSG00000126217, ENSG00000267868, ENSG00000235280, ENSG00000269356, ENSG00000269376, ENSG00000268130, ENSG00000057593, ENSG00000126218, ENSG00000231882, ENSG00000230371, ENSG00000126231, ENSG00000269125, ENSG00000126226, ENSG00000139842, ENSG00000232662, ENSG00000185896, ENSG00000139835, ENSG00000225083, ENSG00000153531, ENSG00000150401, ENSG00000233613, ENSG00000202347, ENSG00000150403, ENSG0000…	MCF2L, RP11_120K24_3, MCF2L_AS1, RP11_120K24_4, RP11_120K24_5, AL137002_1, F7, F10, F10_AS1, KARSP2, PROZ, RP11_98F14_11, PCID2, CUL4A, LDHBP1, LAMP1, GRTP1, GRTP1_AS1, ADPRHL1, DCUN1D2, DCUN1D2_AS, RNU1_16P, TMCO3, TFDP1	1	BIP
1963	14	29029225	30831154	24	ENSG00000258175, ENSG00000257662, ENSG00000258282, ENSG00000257126, ENSG00000176165, ENSG00000186960, ENSG00000257056, ENSG00000257748, ENSG00000258038, ENSG00000258065, ENSG00000207164, ENSG00000258028, ENSG00000257523, ENSG00000252065, ENSG00000257522, ENSG00000258107, ENSG00000212518, ENSG00000184304, ENSG00000257120, ENSG00000264797, ENSG00000252686, ENSG00000257904, ENSG00000248975, ENSG0000…	RP11_412H8_2, EIF4A1P12, BTF3P2, RP11_966I7_1, FOXG1, C14orf23, RP11_966I7_2, RP11_966I7_3, CTD_2384A14_1, RP11_30H9_1, Y_RNA, RP11_148E17_1, CTD_2384A14_2, RNU6_864P, RP11_562L8_1, RP11_260G13_1, RNU11_5P, PRKD1, CTD_2503I6_1, AL356756_1, RNU6_1234P, RP11_269C4_2, CTD_2251F13_1, RP11_269C4_1	1	SCZ
1965	14	32382246	33591113	14	ENSG00000257472, ENSG00000258474, ENSG00000258386, ENSG00000258655, ENSG00000100852, ENSG00000201654, ENSG00000202337, ENSG00000258619, ENSG00000259086, ENSG00000151320, ENSG00000258580, ENSG00000265770, ENSG00000259045, ENSG00000151322	RP11_159D23_2, RP11_187E13_1, RP11_187E13_2, ARHGAP5_AS1, ARHGAP5, RNU6_7, RNU6_8, RP11_134E15_1, RP11_134E15_2, AKAP6, RP11_320M16_2, RN7SL660P, RP11_320M16_1, NPAS3	1	SCZ
1974	14	41614834	42562550	8	ENSG00000258385, ENSG00000221695, ENSG00000258901, ENSG00000258636, ENSG00000251858, ENSG00000165379, ENSG00000258536, ENSG00000266500	RP11_629F19_1, AL390335_1, CTD_2298J14_1, CTD_2298J14_2, SNORA31, LRFN5, RP11_1053O12_1, AL138498_1	1	MDD
1991	14	59447538	60099482	11	ENSG00000258583, ENSG00000258685, ENSG00000258996, ENSG00000100592, ENSG00000252869, ENSG00000181619, ENSG00000126790, ENSG00000258782, ENSG00000050130, ENSG00000151838, ENSG00000139970	RP11_112J1_2, CTD_2315A10_2, CTD_2315A10_1, DAAM1, AL159140_1, GPR135, L3HYPDH, RP11_701B16_2, JKAMP, CCDC175, RTN1	1	SCZ
2001	14	71140427	72665319	23	ENSG00000133985, ENSG00000258689, ENSG00000006432, ENSG00000259153, ENSG00000258431, ENSG00000100731, ENSG00000258930, ENSG00000258966, ENSG00000258571, ENSG00000269927, ENSG00000259907, ENSG00000258517, ENSG00000267901, ENSG00000269945, ENSG00000259146, ENSG00000197555, ENSG00000259079, ENSG00000207444, ENSG00000242330, ENSG00000266869, ENSG00000182732, ENSG00000257040, ENSG00000200298	TTC9, RP6_65G23_1, MAP3K9, RP6_65G23_3, RP1_292L20_2, PCNX, RP5_1163L11_2, RP5_1163L11_3, PTTG4P, RP6_91H8_3, RP6_91H8_2, RP6_91H8_1, AC004817_1, RP6_91H8_5, RP1_261D10_2, SIPA1L1, RP1_261D10_1, SNORD56B, RN7SL683P, RP6_114E22_1, RGS6, AC005477_1, Y_RNA	1	SCZ
2004	14	74245429	75699501	60	ENSG00000156030, ENSG00000259065, ENSG00000238330, ENSG00000258586, ENSG00000270576, ENSG00000140043, ENSG00000258653, ENSG00000223300, ENSG00000119725, ENSG00000258891, ENSG00000270140, ENSG00000199472, ENSG00000156050, ENSG00000119723, ENSG00000187097, ENSG00000119636, ENSG00000259114, ENSG00000119711, ENSG00000205659, ENSG00000239910, ENSG00000258513, ENSG00000119614, ENSG00000119688, ENSG0000…	ELMSAN1, RP5_1021I20_1, snoU13, RP5_1021I20_2, RP5_1021I20_7, PTGR2, RP5_1021I20_4, Y_RNA, ZNF410, RP5_1021I20_5, RP5_1021I20_6, Y_RNA, FAM161B, COQ6, ENTPD5, CCDC176, AC005484_5, ALDH6A1, LIN52, RN7SL530P, RP5_892G5_2, VSX2, ABCD4, AC005519_4, VRTN, SUB1P2, RPS2P2, SYNDIG1L, RP3_449M8_9, RP3_449M8_6, NPC2, MIR4709, RAP1AP, ISCA2, LTBP2, CTD_2207P18_1, CTD_2207P18_2, AREL1, RP11_173A8_2, AC007956…	1	MDD
2019	14	92101229	93386328	21	ENSG00000133962, ENSG00000258962, ENSG00000200042, ENSG00000260711, ENSG00000165929, ENSG00000140092, ENSG00000100815, ENSG00000259020, ENSG00000261372, ENSG00000259634, ENSG00000066427, ENSG00000183648, ENSG00000165934, ENSG00000258481, ENSG00000201097, ENSG00000140090, ENSG00000100599, ENSG00000100600, ENSG00000066455, ENSG00000258742, ENSG00000258499	CATSPERB, RP11_747H7_1, U3, RP11_747H7_3, TC2N, FBLN5, TRIP11, RP11_529H20_3, RP11_529H20_6, RP11_529H20_5, ATXN3, NDUFB1, CPSF2, RP11_472N19_3, RNU6_366P, SLC24A4, RIN3, LGMN, GOLGA5, RP11_862G15_1, RP11_862G15_2	1	AD
2026	14	99474534	100786189	33	ENSG00000229402, ENSG00000127152, ENSG00000235785, ENSG00000258383, ENSG00000216173, ENSG00000183576, ENSG00000272439, ENSG00000090061, ENSG00000205476, ENSG00000258749, ENSG00000200506, ENSG00000247970, ENSG00000182218, ENSG00000036530, ENSG00000258672, ENSG00000066629, ENSG00000199836, ENSG00000271198, ENSG00000196405, ENSG00000242888, ENSG00000258693, ENSG00000258560, ENSG00000265154, ENSG0000…	AL162151_4, BCL11B, AL109767_1, CTD_2200A16_1, AL132819_1, SETD3, U6, CCNK, CCDC85C, RP11_688G15_3, Y_RNA, RP11_543C4_1, HHIPL1, CYP46A1, RP11_543C4_3, EML1, RNU1_47P, VDAC3P1, EVL, RP11_436M15_1, RP11_436M15_3, CTD_2376I20_1, MIR151B, MIR342, DEGS2, RP11_638I2_4, YY1, RP11_638I2_2, AL157871_2, SLC25A29, RP11_638I2_6, MIR345, RN7SL523P	2	BIP, SCZ
2029	14	103617473	104439106	44	ENSG00000259525, ENSG00000251533, ENSG00000239117, ENSG00000270705, ENSG00000242837, ENSG00000270938, ENSG00000240624, ENSG00000259775, ENSG00000100664, ENSG00000272533, ENSG00000259428, ENSG00000243904, ENSG00000075413, ENSG00000244691, ENSG00000166165, ENSG00000260285, ENSG00000166166, ENSG00000252469, ENSG00000258851, ENSG00000166170, ENSG00000126214, ENSG00000256500, ENSG00000256053, ENSG0000…	GCSHP2, LINC00605, AL161669_1, RP11_736N17_9, RPL21P13, RAP2CP1, RP11_45P15_2, RP11_45P15_4, EIF5, SNORA28, HMGB3P26, RP11_600F24_1, MARK3, RP11_600F24_2, CKB, RP11_600F24_7, TRMT61A, RNU7_160P, RP11_894P9_2, BAG5, KLC1, RP11_73M18_2, APOPT1, RNU4_68P, AL139300_1, RP11_894P9_1, RP11_73M18_6, RP11_73M18_10, RP11_73M18_7, RP11_73M18_8, XRCC3, AL049840_1, RP11_73M18_9, ZFYVE21, Y_RNA, PPP1R13B, RP11…	2	MDD, SCZ
2030	14	104439107	105091340	15	ENSG00000156414, ENSG00000264439, ENSG00000242894, ENSG00000166183, ENSG00000207568, ENSG00000258748, ENSG00000066735, ENSG00000258913, ENSG00000228032, ENSG00000258598, ENSG00000222761, ENSG00000213159, ENSG00000258986, ENSG00000184601, ENSG00000259037	TDRD9, AL136001_1, RN7SL634P, ASPG, MIR203, CTD_2223O18_1, KIF26A, RP11_260M19_2, C14orf144, RP11_260M19_1, RNU6_684P, CEND1P1, TMEM179, C14orf180, RP11_614O9_1	1	SCZ
2048	15	37962916	39238840	15	ENSG00000166069, ENSG00000259225, ENSG00000236914, ENSG00000259380, ENSG00000166068, ENSG00000171262, ENSG00000259192, ENSG00000172575, ENSG00000259326, ENSG00000259598, ENSG00000201509, ENSG00000259747, ENSG00000175779, ENSG00000259731, ENSG00000259345	TMCO5A, RP11_1008C21_1, RP11_1008C21_2, RP11_346D14_1, SPRED1, FAM98B, AC109631_1, RASGRP1, RP11_102L12_2, RP11_275I4_1, Y_RNA, RP11_275I4_2, C15orf53, RP11_326N17_1, RP11_624L4_1	1	BIP
2049	15	39238841	40604780	35	ENSG00000259345, ENSG00000259278, ENSG00000259423, ENSG00000259450, ENSG00000175746, ENSG00000259447, ENSG00000259269, ENSG00000259390, ENSG00000137801, ENSG00000259279, ENSG00000150667, ENSG00000259580, ENSG00000261136, ENSG00000166073, ENSG00000259432, ENSG00000246863, ENSG00000200305, ENSG00000128829, ENSG00000238564, ENSG00000259389, ENSG00000140319, ENSG00000248508, ENSG00000259584, ENSG0000…	RP11_624L4_1, RP11_62C7_2, RP11_265N7_2, RP11_265N7_1, C15orf54, RP11_462P6_1, RP11_624L4_2, RP11_27M9_1, THBS1, CTD_2033D15_1, FSIP1, RP11_37C7_1, RP11_37C7_3, GPR176, RP11_37C7_2, RP11_325N19_3, Y_RNA, EIF2AK4, snoU13, H3F3AP1, SRP14, SRP14_AS1, RP11_521C20_2, BMF, RP11_521C20_3, RP11_521C20_1, BUB1B, PAK6, RP11_133K1_2, RP11_133K1_7, C15orf56, PLCB2, ANKRD63, PLCB2_AS1, RP11_133K1_1	1	SCZ
2051	15	42332686	44987755	97	ENSG00000188089, ENSG00000159337, ENSG00000168907, ENSG00000166887, ENSG00000207712, ENSG00000261002, ENSG00000103978, ENSG00000214013, ENSG00000260571, ENSG00000258461, ENSG00000092529, ENSG00000103994, ENSG00000201077, ENSG00000092531, ENSG00000261684, ENSG00000180979, ENSG00000137814, ENSG00000261822, ENSG00000260490, ENSG00000159433, ENSG00000260282, ENSG00000239025, ENSG00000140326, ENSG0000…	PLA2G4E, PLA2G4D, PLA2G4F, VPS39, MIR627, RP11_546B15_1, TMEM87A, GANC, RP11_546B15_2, RP11_164J13_1, CAPN3, ZNF106, RNU6_188P, SNAP23, RP11_265N6_1, LRRC57, HAUS2, RP11_265N6_2, RP11_265N6_3, STARD9, EIF4EBP2P2, snoU13, CDAN1, TTBK2, CTD_2036P10_3, KRT8P50, FDPSP4, UBR1, EPB42, RPS3AP47, TMEM62, SPCS2P1, RP11_473C18_3, CCNDBP1, TGM5, Y_RNA, ATP5HP1, TGM7, RP11_402F9_3, LCMT2, ADAL, ZSCAN29, TUBG…	1	BIP
2054	15	46884072	47693316	12	ENSG00000238456, ENSG00000259255, ENSG00000223308, ENSG00000259509, ENSG00000252500, ENSG00000259752, ENSG00000137872, ENSG00000222311, ENSG00000222343, ENSG00000259554, ENSG00000259221, ENSG00000259360	RNU6_1014P, RP11_627D16_1, RN7SKP101, RP11_627D16_2, AC087433_1, FKSG62, SEMA6D, AC084882_1, RN7SKP139, RP11_408J6_1, CTD_2050N2_1, RP11_142J21_1	1	SCZ
2064	15	58712955	59901116	45	ENSG00000128918, ENSG00000166035, ENSG00000259293, ENSG00000259476, ENSG00000259250, ENSG00000137845, ENSG00000239100, ENSG00000270986, ENSG00000182625, ENSG00000199730, ENSG00000259173, ENSG00000200318, ENSG00000245975, ENSG00000128923, ENSG00000259402, ENSG00000259353, ENSG00000259738, ENSG00000157450, ENSG00000242747, ENSG00000137776, ENSG00000225798, ENSG00000259393, ENSG00000241640, ENSG0000…	ALDH1A2, LIPC, RP11_355N15_1, RP11_50C13_2, RP11_50C13_1, ADAM10, snoU13, RP11_123C21_2, RP11_123C21_1, RN7SKP95, RP11_30K9_7, U3, RP11_30K9_6, FAM63B, RP11_30K9_4, RP11_30K9_5, ZNF444P1, RNF111, RP11_30K9_1, SLTM, AC025918_2, RP11_313H3_1, RP11_59H7_1, CCNB2, RP11_59H7_3, MYO1E, C15ORF31, AC092757_1, MIR2116, LDHAL6B, RNU4_80P, AC092756_1, RP11_429D19_1, RNU6_212P, RP11_356M20_3, FAM81A, snoU13,…	1	AD
2066	15	61130596	62106138	9	ENSG00000069667, ENSG00000259481, ENSG00000259575, ENSG00000259616, ENSG00000259530, ENSG00000259675, ENSG00000271195, ENSG00000259284, ENSG00000266349	RORA, RP11_39M21_1, RP11_39M21_2, RP11_507B12_2, RP11_259A24_1, RP11_507B12_1, RP11_162I7_2, RP11_162I7_1, AC018618_1	2	PD, SCZ
2068	15	63218979	64339945	20	ENSG00000259394, ENSG00000140416, ENSG00000259498, ENSG00000259627, ENSG00000259672, ENSG00000103642, ENSG00000185088, ENSG00000166128, ENSG00000138613, ENSG00000074410, ENSG00000259459, ENSG00000259268, ENSG00000140455, ENSG00000259248, ENSG00000197361, ENSG00000103657, ENSG00000259589, ENSG00000199156, ENSG00000035664, ENSG00000259351	RP11_244F12_1, TPM1, RP11_244F12_3, RP11_244F12_2, RP11_69G7_1, LACTB, RPS27L, RAB8B, APH1B, CA12, RP11_321G12_1, AC007950_1, USP3, USP3_AS1, FBXL22, HERC1, RP11_317G6_1, MIR422A, DAPK2, RP11_111E14_1	1	AD
2072	15	69089816	70767983	40	ENSG00000140350, ENSG00000265195, ENSG00000258484, ENSG00000259286, ENSG00000137808, ENSG00000255346, ENSG00000259745, ENSG00000259265, ENSG00000212766, ENSG00000259222, ENSG00000138604, ENSG00000266374, ENSG00000265047, ENSG00000241774, ENSG00000261634, ENSG00000259504, ENSG00000137819, ENSG00000221376, ENSG00000252972, ENSG00000259645, ENSG00000259426, ENSG00000207395, ENSG00000137807, ENSG0000…	ANP32A, MIR4312, SPESP1, RP11_696L21_2, RP11_809H16_2, NOX5, RP11_809H16_3, RP11_809H16_4, LINC00277, RP11_809H16_5, GLCE, AC026512_1, AC026992_1, RN7SL438P, RP11_352D13_6, RP11_352D13_5, PAQR5, SNORA77, RNA5SP398, RP11_253M7_6, RP11_253M7_1, Y_RNA, KIF23, RP11_253M7_3, RPLP1, U3, RP11_253M7_4, RP11_279F6_1, RP11_279F6_2, RP11_279F6_3, AC009677_1, AC021818_1, RP11_19J5_1, RP11_19J5_2, LINC00593, …	1	SCZ
2079	15	78514102	79292536	29	ENSG00000103740, ENSG00000259708, ENSG00000140403, ENSG00000140395, ENSG00000272418, ENSG00000259562, ENSG00000259322, ENSG00000166426, ENSG00000259413, ENSG00000136381, ENSG00000259474, ENSG00000188266, ENSG00000268838, ENSG00000041357, ENSG00000169684, ENSG00000261762, ENSG00000080644, ENSG00000117971, ENSG00000259555, ENSG00000261303, ENSG00000213307, ENSG00000238166, ENSG00000136378, ENSG0000…	ACSBG1, RP11_762H8_3, DNAJA4, WDR61, RP11_762H8_4, RP11_762H8_2, RP11_762H8_1, CRABP1, RP11_5O23_1, IREB2, RP11_650L12_1, HYKK, AC027228_1, PSMA4, CHRNA5, RP11_650L12_2, CHRNA3, CHRNB4, RP11_335K5_2, RP11_160C18_2, RPL18P11, RP11_160C18_4, ADAMTS7, MORF4L1, RPL21P116, RNU6_415P, CTSH, RASGRF1, RP11_16K12_1	1	SCZ
2083	15	82191078	84209760	72	ENSG00000259445, ENSG00000259622, ENSG00000183496, ENSG00000222521, ENSG00000259518, ENSG00000140598, ENSG00000212170, ENSG00000188659, ENSG00000259785, ENSG00000205281, ENSG00000225273, ENSG00000237550, ENSG00000259206, ENSG00000197978, ENSG00000188384, ENSG00000255769, ENSG00000221095, ENSG00000240994, ENSG00000186322, ENSG00000259567, ENSG00000184779, ENSG00000259613, ENSG00000259387, ENSG0000…	RP11_276M12_1, RP11_597K23_1, MEX3B, AC026956_1, RP11_597K23_2, EFTUD1, RNU1_77P, FAM154B, ADAMTS7P1, GOLGA6L10, UBE2Q2P2, UBE2Q2P6, RP13_608F4_8, GOLGA6L9, CSPG4P8, RP11_152F13_3, AC135995_1, RN7SL61P, GOLGA6L17P, DNM1P38, RPS17, RP13_608F4_6, ADAMTS7P2, GOLGA6L18, RP11_152F13_7, RN7SL256P, CSPG4P9, AC126339_1, RP13_608F4_5, GOLGA6L19, UBE2Q2P3, RPL9P8, RP11_152F13_8, GOLGA6L20, CSPG4P10, RP13_9…	2	BIP, SCZ
2084	15	84209761	85494083	49	ENSG00000140600, ENSG00000223180, ENSG00000156218, ENSG00000212374, ENSG00000261665, ENSG00000200444, ENSG00000221484, ENSG00000259609, ENSG00000259404, ENSG00000259694, ENSG00000259511, ENSG00000259726, ENSG00000225151, ENSG00000221008, ENSG00000240466, ENSG00000184206, ENSG00000259633, ENSG00000259683, ENSG00000244056, ENSG00000259570, ENSG00000221247, ENSG00000235370, ENSG00000272887, ENSG0000…	SH3GL3, AC087738_1, ADAMTSL3, RNU6_401P, TUBA8P2, RNU6_1339P, AC027807_1, RP11_342A23_1, EFTUD1P1, RP13_262C2_3, UBE2Q2L, CSPG4P11, GOLGA2P7, AC136698_1, RN7SL331P, GOLGA6L4, UBE2Q2P8, RP11_182J1_14, RN7SL417P, RP11_671M22_4, AC136704_1, DNM1P51, CSPG4P5, UBE2Q2P11, RP11_182J1_13, UBE2Q2P12, RP11_182J1_10, RP11_182J1_11, GOLGA6L5P, RP11_182J1_12, UBE2Q2P1, LINC00933, ZSCAN2, RP11_182J1_5, SCAND2P…	2	BIP, SCZ
2088	15	88035758	89385187	19	ENSG00000259560, ENSG00000259527, ENSG00000140538, ENSG00000259183, ENSG00000260305, ENSG00000259494, ENSG00000173867, ENSG00000181991, ENSG00000271997, ENSG00000140543, ENSG00000221391, ENSG00000259569, ENSG00000249487, ENSG00000221630, ENSG00000207703, ENSG00000181026, ENSG00000172183, ENSG00000259676, ENSG00000157766	RP11_648K4_2, LINC00052, NTRK3, MED28P6, NTRK3_AS1, MRPL46, RP11_97O12_7, MRPS11, RP11_97O12_6, DET1, AC013489_1, RP11_97O12_3, RP11_97O12_2, MIR1179, MIR7_2, AEN, ISG20, RP11_343B18_2, ACAN	1	MDD
2090	15	90632719	91593623	49	ENSG00000182054, ENSG00000259685, ENSG00000263714, ENSG00000185033, ENSG00000240470, ENSG00000225193, ENSG00000185043, ENSG00000183208, ENSG00000259894, ENSG00000213471, ENSG00000261147, ENSG00000182768, ENSG00000228998, ENSG00000270322, ENSG00000271396, ENSG00000214433, ENSG00000242620, ENSG00000221309, ENSG00000238244, ENSG00000196391, ENSG00000259262, ENSG00000140575, ENSG00000259177, ENSG0000…	IDH2, CTD_2315E11_1, RN7SL755P, SEMA4B, RN7SL346P, RPS12P26, CIB1, GDPGP1, RP11_697E2_4, TTLL13, RP11_697E2_6, NGRN, RP11_697E2_7, RP11_697E2_10, RP11_697E2_9, AC091167_3, RN7SL736P, AC091167_1, GABARAPL3, ZNF774, NDUFA3P4, IQGAP1, RP11_154B12_3, CRTC3, CTD_3065B20_2, CTD_3065B20_3, RP11_387D10_2, HSPE1P3, RP11_387D10_3, BLM, SNORD18, CTD_3094K11_1, RN7SL363P, FURIN, FES, MAN2A2, AC068831_15, UNC…	2	BIP, SCZ
2110	16	7704355	8341012	5	ENSG00000078328, ENSG00000252138, ENSG00000260289, ENSG00000222109, ENSG00000260003	RBFOX1, SNORA40, CTD_2535I10_1, AC093515_1, RP11_279O17_2	1	SCZ
2112	16	9104470	9754796	14	ENSG00000261392, ENSG00000182831, ENSG00000262944, ENSG00000260349, ENSG00000263244, ENSG00000220793, ENSG00000264694, ENSG00000266492, ENSG00000261617, ENSG00000261397, ENSG00000261075, ENSG00000260071, ENSG00000200468, ENSG00000252927	RP11_473I1_6, C16orf72, RP11_473I1_9, RP11_473I1_5, RP11_473I1_10, RPL21P119, AC092122_1, AC092122_2, RP11_243A14_1, RP11_243A14_2, RP11_243A14_3, RP11_418I22_2, RNA5SP403, RNA5SP404	1	BIP
2113	16	9754797	10351808	6	ENSG00000260362, ENSG00000260432, ENSG00000183454, ENSG00000261810, ENSG00000261647, ENSG00000266439	RP11_297M9_1, RP11_297M9_2, GRIN2A, RP11_895K13_2, IMPDH1P11, RN7SL493P	2	BIP, SCZ
2117	16	12793150	13893407	13	ENSG00000103381, ENSG00000264733, ENSG00000260378, ENSG00000261158, ENSG00000199474, ENSG00000241932, ENSG00000237515, ENSG00000263984, ENSG00000262116, ENSG00000262801, ENSG00000262011, ENSG00000262235, ENSG00000262267	CPPED1, MIR4718, CTD_2583P5_1, CTD_2583P5_3, SNORA27, RP11_14K2_1, SHISA9, AC092380_1, AC009134_1, U91319_1, AC003009_1, AC003009_2, U95743_1	2	MDD, SCZ
2124	16	24014706	25235251	26	ENSG00000166501, ENSG00000260264, ENSG00000006116, ENSG00000201541, ENSG00000239081, ENSG00000264465, ENSG00000260072, ENSG00000122257, ENSG00000259888, ENSG00000224310, ENSG00000090905, ENSG00000261669, ENSG00000158865, ENSG00000140750, ENSG00000256439, ENSG00000260714, ENSG00000262587, ENSG00000262155, ENSG00000271105, ENSG00000263326, ENSG00000260448, ENSG00000262700, ENSG00000205629, ENSG0000…	PRKCB, AC004125_3, CACNG3, SNORA1, RNU7_24P, AC008938_1, CTD_2313J23_1, RBBP6, CTD_2540M10_1, AC012317_1, TNRC6A, CTD_2515A14_1, SLC5A11, ARHGAP17, AC008731_1, RP11_266L9_1, RP11_266L9_4, RP11_266L9_5, SCML2P2, RP11_266L9_6, RP11_449H11_1, RP11_266L9_3, LCMT1, RP11_266L9_2, RN7SL557P, AQP8	1	SCZ
2128	16	29043178	31384210	175	ENSG00000196796, ENSG00000260908, ENSG00000238699, ENSG00000103472, ENSG00000260517, ENSG00000259807, ENSG00000196927, ENSG00000198106, ENSG00000260953, ENSG00000260413, ENSG00000271699, ENSG00000254206, ENSG00000254634, ENSG00000238639, ENSG00000261740, ENSG00000260335, ENSG00000183336, ENSG00000181625, ENSG00000260280, ENSG00000213648, ENSG00000258150, ENSG00000257691, ENSG00000257506, ENSG0000…	CTB_134H23_2, CTB_134H23_3, snoU13, RRN3P2, RP11_426C22_5, RP11_426C22_4, AC009093_1, SNX29P2, RP11_426C22_6, RP11_231C14_6, SNX29P2, NPIPB11, RP11_231C14_3, snoU13, RP11_345J4_5, RP11_345J4_6, BOLA2, SLX1B, SLX1B_SULT1A4, SULT1A4, RP11_345J4_3, RP11_345J4_1, RP11_231C14_5, RP11_231C14_4, RP11_345J4_8, snoU13, MIR3680_2, SLC7A5P1, CA5AP1, RP11_368N21_1, SPN, QPRT, RN7SKP127, C16orf54, AC009133_17…	3	AD, PD, SCZ
2139	16	58508979	59885499	23	ENSG00000103034, ENSG00000200556, ENSG00000103037, ENSG00000125107, ENSG00000207493, ENSG00000206952, ENSG00000260865, ENSG00000239121, ENSG00000103042, ENSG00000125166, ENSG00000245768, ENSG00000200424, ENSG00000244003, ENSG00000260451, ENSG00000242423, ENSG00000261638, ENSG00000244043, ENSG00000261144, ENSG00000238601, ENSG00000200062, ENSG00000270222, ENSG00000260240, ENSG00000260013	NDRG4, RNU6_103P, SETD6, CNOT1, SNORA46, SNORA50, CTA_331F8_1, snoU13, SLC38A7, GOT2, RP11_410D17_2, RNU6_1155P, RN7SL143P, GEMIN8P2, RP11_451N19_1, RP11_700H13_1, RPS27P27, RP11_102D18_1, AC040163_1, RNU4_58P, RP11_105C20_3, RP11_105C20_2, APOOP5	1	SCZ
2142	16	62607091	64207176	13	ENSG00000231589, ENSG00000260332, ENSG00000223123, ENSG00000261502, ENSG00000269986, ENSG00000261199, ENSG00000260658, ENSG00000241808, ENSG00000261743, ENSG00000259864, ENSG00000261014, ENSG00000261653, ENSG00000260715	AC009110_1, RP11_50O21_1, AC010546_1, RP11_96H17_1, RP11_96H17_3, UBE2FP2, RP11_368L12_1, RPS15AP34, RP11_2K6_2, RP11_370P15_1, RP11_370P15_2, RP11_21L1_1, RP11_744D14_2	1	SCZ
2146	16	66738844	68435728	112	ENSG00000135720, ENSG00000260465, ENSG00000260558, ENSG00000246777, ENSG00000249961, ENSG00000159593, ENSG00000258122, ENSG00000168748, ENSG00000172840, ENSG00000261705, ENSG00000261088, ENSG00000166589, ENSG00000166592, ENSG00000166595, ENSG00000172831, ENSG00000265408, ENSG00000172828, ENSG00000172824, ENSG00000265918, ENSG00000067955, ENSG00000125149, ENSG00000237172, ENSG00000102871, ENSG0000…	DYNC1LI2, RP11_63M22_2, RP11_63M22_1, RP11_61A14_4, CCDC79, NAE1, RP11_61A14_1, CA7, PDP2, RP11_61A14_2, RP11_61A14_3, CDH16, RRAD, FAM96B, CES2, RP11_361L15_4, CES3, CES4A, RN7SL543P, CBFB, C16orf70, B3GNT9, TRADD, FBXL8, HSF4, RP11_5A19_5, NOL3, KIAA0895L, EXOC3L1, E2F4, ELMO3, MIR328, LRRC29, AC040160_1, TMEM208, FHOD1, SLC9A5, CTC_277H1_7, PLEKHG4, KCTD19, RN7SKP118, LRRC36, TPPP3, RNU1_123P,…	1	SCZ
2149	16	71062713	72089511	46	ENSG00000157423, ENSG00000259833, ENSG00000259798, ENSG00000180917, ENSG00000261260, ENSG00000221237, ENSG00000172137, ENSG00000261348, ENSG00000262120, ENSG00000260734, ENSG00000262008, ENSG00000167377, ENSG00000261611, ENSG00000247324, ENSG00000157429, ENSG00000260520, ENSG00000140835, ENSG00000260015, ENSG00000252339, ENSG00000198650, ENSG00000260886, ENSG00000260593, ENSG00000140832, ENSG0000…	HYDIN, RP11_23E19_1, RP11_23E19_2, CMTR2, CTD_2520I13_1, AC106736_1, CALB2, RP11_510M2_1, RP11_510M2_7, RP11_510M2_4, RP11_510M2_8, ZNF23, AC010547_9, RP11_510M2_2, ZNF19, RP11_510M2_6, CHST4, RP11_510M2_5, RNU6_1061P, TAT, RP11_432I5_1, RP11_432I5_2, MARVELD3, PHLPP2, RP11_432I5_6, RNU6_208P, SNORA70D, RP11_432I5_8, RP11_432I5_4, AP1G1, SNORD71, RP11_417N10_3, ATXN1L, IST1, ZNF821, RP11_498D10_3…	1	SCZ
2172	16	89106305	90292787	58	ENSG00000256982, ENSG00000176715, ENSG00000261546, ENSG00000180422, ENSG00000205015, ENSG00000129910, ENSG00000259803, ENSG00000259877, ENSG00000170100, ENSG00000260659, ENSG00000260637, ENSG00000167522, ENSG00000268218, ENSG00000260279, ENSG00000261253, ENSG00000261574, ENSG00000261692, ENSG00000252887, ENSG00000270832, ENSG00000197912, ENSG00000261118, ENSG00000252579, ENSG00000167526, ENSG0000…	CTD_2555A7_2, ACSF3, CTD_2555A7_3, LINC00304, RP11_46C24_3, CDH15, SLC22A31, RP11_46C24_7, ZNF778, RP11_46C24_6, RP11_46C24_5, ANKRD11, AC137932_1, AC137932_5, AC137932_6, RP1_168P16_2, RP1_168P16_1, RNU6_430P, RP1_168P16_3, SPG7, RP11_104N10_1, RNU7_117P, RPL13, SNORD68, CPNE7, DPEP1, CHMP1A, SPATA33, CDK10, RP11_368I7_4, SPATA2L, VPS9D1, VPS9D1_AS1, ZNF276, FANCA, SPIRE2, TCF25, RP11_566K11_7, …	1	BIP
2175	17	1480057	2699135	60	ENSG00000167703, ENSG00000243704, ENSG00000238946, ENSG00000074660, ENSG00000167705, ENSG00000174231, ENSG00000185561, ENSG00000186594, ENSG00000167716, ENSG00000262791, ENSG00000167711, ENSG00000132386, ENSG00000186532, ENSG00000132383, ENSG00000265504, ENSG00000108958, ENSG00000185924, ENSG00000262445, ENSG00000228133, ENSG00000262869, ENSG00000108963, ENSG00000262664, ENSG00000262533, ENSG0000…	SLC43A2, RN7SL105P, snoU13, SCARF1, RILP, PRPF8, TLCD2, MIR22HG, WDR81, RP11_961A15_1, SERPINF2, SERPINF1, SMYD4, RPA1, AC130689_1, AC016292_3, RTN4RL1, CTD_2545H1_2, AC099684_1, CTD_2545H1_1, DPH1, OVCA2, RP11_667K14_4, RP11_667K14_3, MIR132, MIR212, HIC1, SMG6, RP11_667K14_5, RP11_667K14_8, RN7SL624P, AC090617_1, AC130689_5, AL450226_2, SRR, HNRNPA1P16, TSR1, SNORD91B, SNORD91A, SGSM2, RP1_59D1…	2	BIP, SCZ
2178	17	4463972	5573784	67	ENSG00000167741, ENSG00000262921, ENSG00000262519, ENSG00000188176, ENSG00000261863, ENSG00000222429, ENSG00000161905, ENSG00000141456, ENSG00000235085, ENSG00000244184, ENSG00000213939, ENSG00000141480, ENSG00000161920, ENSG00000261898, ENSG00000161921, ENSG00000141497, ENSG00000142484, ENSG00000182853, ENSG00000182327, ENSG00000142507, ENSG00000262165, ENSG00000129219, ENSG00000141503, ENSG0000…	GGT6, RP11_141J13_3, TXNP4, SMTNL2, RP11_141J13_5, RNU6_955P, ALOX15, PELP1, AC091153_4, RP11_314A20_2, RP11_314A20_1, ARRB2, MED11, RP11_314A20_5, CXCL16, ZMYND15, TM4SF5, VMO1, GLTPD2, PSMB6, RP11_81A22_5, PLD2, MINK1, ATP6V0CP1, RN7SL171P, RN7SL784P, CHRNE, C17orf107, GP1BA, SLC25A11, RNF167, PFN1, ENO3, SPAG7, CAMTA2, RP5_1050D4_3, RP5_1050D4_2, RP5_1050D4_4, AC004771_1, RP5_1050D4_5, INCA1, …	1	AD
2189	17	15308723	16405207	54	ENSG00000266667, ENSG00000239888, ENSG00000239704, ENSG00000259024, ENSG00000175106, ENSG00000234324, ENSG00000223878, ENSG00000266538, ENSG00000181464, ENSG00000241322, ENSG00000251537, ENSG00000252129, ENSG00000223544, ENSG00000221926, ENSG00000266261, ENSG00000108452, ENSG00000187607, ENSG00000255104, ENSG00000233966, ENSG00000214946, ENSG00000233002, ENSG00000267227, ENSG00000233193, ENSG0000…	RP11_849N15_4, RN7SL792P, CDRT4, TVP23C_CDRT4, TVP23C, RPL9P2, AC005517_3, RP11_385D13_3, CDRT1, CDRT1, RP11_385D13_1, SNORA74, AC005838_2, TRIM16, RP11_640I15_1, ZNF29P, ZNF286A, ZNF286A, UBE2SP1, TBC1D26, AC005324_6, RP11_640I15_2, AC005324_7, CDRT15P2, ZSWIM5P1, RNA5SP436, IL6STP1, MEIS3P1, CTD_3157E16_1, AC015922_7, AC015922_6, AC015922_5, ADORA2B, ZSWIM7, TTC19, NCOR1, AC002553_1, RPLP1P11, …	1	PD
2191	17	17326541	18900978	84	ENSG00000227158, ENSG00000230865, ENSG00000201741, ENSG00000141026, ENSG00000108551, ENSG00000133027, ENSG00000265511, ENSG00000206730, ENSG00000264666, ENSG00000223979, ENSG00000108557, ENSG00000237328, ENSG00000226746, ENSG00000264167, ENSG00000072310, ENSG00000207839, ENSG00000175662, ENSG00000197815, ENSG00000171962, ENSG00000171953, ENSG00000230273, ENSG00000201378, ENSG00000232344, ENSG0000…	AC073621_2, TSEN15P1, Y_RNA, MED9, RASD1, PEMT, RP11_524F11_1, RNU6_468P, RP11_524F11_2, SMCR2, RAI1, RAI1_AS1, SMCR5, RP1_253P7_1, SREBF1, MIR33B, TOM1L2, AC122129_1, LRRC48, ATPAF2, AC087163_3, Y_RNA, AC087163_2, GID4, DRG2, MYO15A, snoU13, RP11_258F1_1, ALKBH5, LLGL1, FLII, MIEF2, RP1_178F10_1, TOP3A, RPL7AP65, RPL21P121, SMCR8, RP1_178F10_3, SHMT1, EVPLL, RP1_37N7_1, RP1_37N7_5, TBC1D3P4, RP1…	1	SCZ
2192	17	18900979	20402494	84	ENSG00000154025, ENSG00000188522, ENSG00000154016, ENSG00000265185, ENSG00000262074, ENSG00000230197, ENSG00000265746, ENSG00000263394, ENSG00000228157, ENSG00000262202, ENSG00000189152, ENSG00000214844, ENSG00000262319, ENSG00000266664, ENSG00000197665, ENSG00000262292, ENSG00000266311, ENSG00000261987, ENSG00000263934, ENSG00000264940, ENSG00000236022, ENSG00000263206, ENSG00000072134, ENSG0000…	SLC5A10, FAM83G, GRAP, SNORD3B_1, SNORD3B_2, RP11_160E2_17, KYNUP2, RP11_160E2_19, AC007952_5, SNORD3D, GRAPL, AC007952_1, CTC_457L16_2, RP11_160E2_21, AC007952_6, RP11_160E2_11, AC007952_4, KYNUP1, SNORD3A, SNORD3C, RP11_160E2_16, KYNUP3, EPN2, AC106017_1, EPN2_AS1, RP11_135L13_4, B9D1, MIR1180, MAPK7, MFAP4, RNF112, CTB_187M2_2, AC004448_2, snoMe28S_Am2634, AC004448_5, RPS2P46, CTB_187M2_1, CTB…	1	SCZ
2203	17	37361179	38880481	66	ENSG00000141750, ENSG00000265460, ENSG00000266753, ENSG00000108306, ENSG00000265904, ENSG00000266469, ENSG00000125686, ENSG00000167258, ENSG00000223091, ENSG00000222777, ENSG00000171532, ENSG00000214546, ENSG00000131771, ENSG00000131748, ENSG00000173991, ENSG00000141744, ENSG00000161395, ENSG00000141736, ENSG00000265178, ENSG00000141741, ENSG00000141738, ENSG00000264198, ENSG00000161405, ENSG0000…	STAC2, RP11_690G19_4, RP11_690G19_3, FBXL20, AC005288_1, CTB_131K11_1, MED1, CDK12, RNU6_981P, RNU6_233P, NEUROD2, AC087491_2, PPP1R1B, STARD3, TCAP, PNMT, PGAP3, ERBB2, MIR4728, MIEN1, GRB7, RP11_94L15_2, IKZF3, KRT8P34, AC079199_2, ZPBP2, GSDMB, ORMDL3, RP11_387H17_4, LRRC3C, GSDMA, PSMD3, RP11_387H17_6, CSF3, MED24, SNORD124, THRA, NR1D1, MSL1, CASC3, AC068669_1, RAPGEFL1, WIPF2, RNY4P8, CDC6,…	1	BIP
2205	17	40233546	42348003	130	ENSG00000108771, ENSG00000108773, ENSG00000267261, ENSG00000197723, ENSG00000108774, ENSG00000267658, ENSG00000089558, ENSG00000161610, ENSG00000167925, ENSG00000173757, ENSG00000267758, ENSG00000236194, ENSG00000126561, ENSG00000168610, ENSG00000221020, ENSG00000177469, ENSG00000238704, ENSG00000033627, ENSG00000264314, ENSG00000267222, ENSG00000267632, ENSG00000265611, ENSG00000256929, ENSG0000…	DHX58, KAT2A, CTD_2132N18_3, HSPB9, RAB5C, RP11_358B23_1, KCNH4, HCRT, GHDC, STAT5B, RP11_358B23_5, AC003104_1, STAT5A, STAT3, AC107993_1, PTRF, RNU7_97P, ATP6V0A1, MIR548AT, RP11_194N12_2, RP11_400F19_18, MIR5010, AC067852_1, PTP4A2P1, NAGLU, RP11_400F19_8, HSD17B1P1, HSD17B1, RP11_400F19_6, COASY, MLX, PSMC3IP, FAM134C, TUBG1, ATP5LP7, HMGB3P27, TUBG2, PLEKHH3, CCR10, CTD_3193K9_4, CNTNAP1, CTD…	1	BIP
2206	17	42348004	43460500	57	ENSG00000268413, ENSG00000239702, ENSG00000267750, ENSG00000221496, ENSG00000252628, ENSG00000108309, ENSG00000013306, ENSG00000267211, ENSG00000030582, ENSG00000161682, ENSG00000267634, ENSG00000005961, ENSG00000186566, ENSG00000240589, ENSG00000180340, ENSG00000271222, ENSG00000267384, ENSG00000266979, ENSG00000180336, ENSG00000180329, ENSG00000267160, ENSG00000161692, ENSG00000264251, ENSG0000…	AC003043_1, RN7SL507P, AC003102_3, U3, RNU6_453P, RUNDC3A, SLC25A39, RP5_1067M6_3, GRN, FAM171A2, RPL7L1P5, ITGA2B, GPATCH8, RN7SL258P, FZD2, RP11_1072C15_7, RP11_1072C15_3, RP11_1072C15_2, C17orf104, CCDC43, RP11_1072C15_4, DBF4B, RN7SL819P, RP11_1072C15_1, ADAM11, CTC_296K1_3, CTC_296K1_4, GJC1, HIGD1B, EFTUD2, RN7SL405P, CCDC103, FAM187A, AC015936_3, GFAP, KIF18B, CTD_2534I21_8, C1QL1, CTD_253…	1	PD
2207	17	43460501	44865832	46	ENSG00000159314, ENSG00000267344, ENSG00000264038, ENSG00000225190, ENSG00000236234, ENSG00000264225, ENSG00000214425, ENSG00000131484, ENSG00000265821, ENSG00000266918, ENSG00000267198, ENSG00000267246, ENSG00000266504, ENSG00000264070, ENSG00000263503, ENSG00000204652, ENSG00000204650, ENSG00000120088, ENSG00000263715, ENSG00000265547, ENSG00000265964, ENSG00000264589, ENSG00000185294, ENSG0000…	ARHGAP27, CTB_39G8_3, AC091132_2, PLEKHM1, AC091132_1, RN7SL730P, LRRC37A4P, RP11_798G7_5, RN7SL739P, RP11_798G7_8, RP11_798G7_6, RP11_798G7_7, RP11_798G7_4, DND1P1, RP11_707O23_5, RPS26P8, CRHR1_IT1, CRHR1, RP11_105N13_4, RP11_293E1_2, RP11_293E1_1, MAPT_AS1, SPPL2C, MAPT, RP11_669E14_4, STH, KANSL1, RP11_669E14_6, RNU7_101P, KANSL1_AS1, Y_RNA, RP11_259G18_2, RP11_259G18_3, RP11_259G18_1, ARL17B…	1	PD
2209	17	45883902	47516224	99	ENSG00000006025, ENSG00000159111, ENSG00000141294, ENSG00000141295, ENSG00000189120, ENSG00000264243, ENSG00000266821, ENSG00000264920, ENSG00000167182, ENSG00000234494, ENSG00000266601, ENSG00000108439, ENSG00000263798, ENSG00000264019, ENSG00000167183, ENSG00000108465, ENSG00000264701, ENSG00000005243, ENSG00000207947, ENSG00000263412, ENSG00000082641, ENSG00000266341, ENSG00000108468, ENSG0000…	OSBPL7, MRPL10, LRRC46, SCRN2, SP6, RP11_6N17_1, RP11_6N17_2, RP11_6N17_4, SP2, AC003665_1, RP11_6N17_3, PNPO, RP11_6N17_9, RP11_6N17_6, PRR15L, CDK5RAP3, RP11_6N17_10, COPZ2, MIR152, RP5_890E16_2, NFE2L1, RP5_890E16_4, CBX1, RNU6_1201P, SNX11, SKAP1, MIR1203, RP11_456D7_1, RNU6_1152P, AC090627_1, RP11_433M22_1, U3, RP11_433M22_2, Y_RNA, HOXB1, HOXB2, HOXB_AS1, HOXB3, HOXB_AS3, HOXB_AS2, HOXB4, M…	1	AD
2217	17	56245228	58652809	95	ENSG00000255713, ENSG00000121053, ENSG00000011143, ENSG00000167419, ENSG00000005381, ENSG00000005379, ENSG00000265148, ENSG00000265206, ENSG00000264399, ENSG00000213246, ENSG00000108375, ENSG00000176160, ENSG00000266051, ENSG00000266648, ENSG00000108389, ENSG00000264672, ENSG00000108387, ENSG00000181013, ENSG00000121101, ENSG00000212195, ENSG00000202077, ENSG00000266826, ENSG00000199426, ENSG0000…	OR4D2, EPX, MKS1, LPO, MPO, BZRAP1, BZRAP1_AS1, MIR142, MIR4736, SUPT4H1, RNF43, HSF5, AC023992_1, RP11_112H10_6, MTMR4, RP11_112H10_4, SEPT4, C17orf47, TEX14, U3, RNU1_60P, CTD_2200P10_1, RNU1_108P, CTD_2200P10_3, RNU1_52P, RNU1_85P, RAD51C, PPM1E, RNU6_518P, RP11_579O24_1, RP11_579O24_3, TRIM37, AC100832_1, RN7SL716P, AC099850_1, SKA2, RNU2_58P, MIR454, MIR301A, PRR11, CTD_2510F5_2, CTD_2510F5_…	1	AD
2235	17	78438333	79333774	32	ENSG00000171246, ENSG00000262000, ENSG00000271340, ENSG00000213128, ENSG00000141564, ENSG00000232083, ENSG00000262833, ENSG00000262313, ENSG00000262662, ENSG00000261924, ENSG00000240270, ENSG00000176108, ENSG00000263218, ENSG00000175911, ENSG00000262873, ENSG00000262098, ENSG00000226137, ENSG00000175866, ENSG00000181409, ENSG00000207736, ENSG00000211563, ENSG00000221025, ENSG00000263167, ENSG0000…	NPTX1, CTD_2526A2_5, CTD_2526A2_6, RPL32P31, RPTOR, RPL31P7, RP11_28G8_1, CTD_2561B21_4, CTD_2561B21_3, CTD_2561B21_5, RPL12P37, CHMP6, CTD_2561B21_7, AC127496_1, CTD_2561B21_11, CTD_2561B21_10, BAIAP2_AS1, BAIAP2, AATK, MIR657, MIR338, MIR1250, RP11_149I9_2, AATK_AS1, AZI1, RP11_455O6_2, ENTHD2, AC027601_1, C17orf89, SLC38A10, LINC00482, TMEM105	1	SCZ
2265	18	34153298	36056932	11	ENSG00000134775, ENSG00000252078, ENSG00000134779, ENSG00000150477, ENSG00000267039, ENSG00000267651, ENSG00000101489, ENSG00000267707, ENSG00000267202, ENSG00000266530, ENSG00000243516	FHOD3, SNORD112, TPGS2, KIAA1328, RP11_58G13_1, RP11_95O2_1, CELF4, RP11_95O2_5, RP11_797E24_3, MIR4318, RP11_19F9_1	1	MDD
2270	18	40471408	41425454	3	ENSG00000152214, ENSG00000132872, ENSG00000202250	RIT2, SYT4, RNU6_443P	1	PD
2279	18	50372824	51060986	4	ENSG00000187323, ENSG00000221291, ENSG00000263872, ENSG00000264263	DCC, AC090660_1, hsa_mir_4528, RP11_671P2_1	1	MDD
2280	18	51060987	52512523	17	ENSG00000264263, ENSG00000263438, ENSG00000260433, ENSG00000242945, ENSG00000221058, ENSG00000264296, ENSG00000134046, ENSG00000207233, ENSG00000101751, ENSG00000174448, ENSG00000166845, ENSG00000264350, ENSG00000264564, ENSG00000267428, ENSG00000178690, ENSG00000041353, ENSG00000267524	RP11_671P2_1, RP11_202D1_3, RP11_202D1_2, RPL29P32, AC090666_1, RP11_116K4_1, MBD2, SNORA37, POLI, STARD6, C18orf54, SNRPGP2, RP11_61D1_2, RP11_289E15_1, DYNAP, RAB27B, RPSAP57	1	MDD
2281	18	52512524	53762996	23	ENSG00000041353, ENSG00000267311, ENSG00000267112, ENSG00000166510, ENSG00000267647, ENSG00000264804, ENSG00000267013, ENSG00000252437, ENSG00000196628, ENSG00000267028, ENSG00000264571, ENSG00000267402, ENSG00000242320, ENSG00000267284, ENSG00000267325, ENSG00000267172, ENSG00000260930, ENSG00000267327, ENSG00000206129, ENSG00000267057, ENSG00000267399, ENSG00000201816, ENSG00000267712	RAB27B, RP11_99A1_2, RP11_839G9_1, CCDC68, MAP1LC3P, AC098848_1, CTD_2171N6_1, RNA5SP459, TCF4, RP11_619L19_1, MIR4529, RP11_619L19_2, RPL21P126, RP11_397A16_1, RP11_397A16_2, RP11_397A16_3, RP11_214L13_1, CTD_2008L17_1, CTD_2008L17_2, RP11_456O19_2, RP11_456O19_5, SNORA73, RP11_456O19_4	2	MDD, SCZ
2282	18	53762997	54957867	15	ENSG00000206129, ENSG00000267057, ENSG00000267712, ENSG00000267732, ENSG00000091164, ENSG00000091157, ENSG00000206865, ENSG00000267146, ENSG00000212539, ENSG00000267225, ENSG00000258609, ENSG00000267789, ENSG00000228075, ENSG00000267726, ENSG00000202240	CTD_2008L17_2, RP11_456O19_2, RP11_456O19_4, RP11_456O19_3, TXNL1, WDR7, Y_RNA, RP11_383D22_1, U3, WDR7_OT1, LINC_ROR, CTD_2526M8_3, BOD1L2, CTD_2526M8_2, RNU6_737P	1	SCZ
2284	18	55809316	56832312	29	ENSG00000049759, ENSG00000267743, ENSG00000267504, ENSG00000267396, ENSG00000267675, ENSG00000267391, ENSG00000207778, ENSG00000252330, ENSG00000198796, ENSG00000267257, ENSG00000267579, ENSG00000252284, ENSG00000239659, ENSG00000267226, ENSG00000172175, ENSG00000267476, ENSG00000266946, ENSG00000267010, ENSG00000267705, ENSG00000267501, ENSG00000265229, ENSG00000201598, ENSG00000267593, ENSG0000…	NEDD4L, RP11_718I15_1, RP11_845C23_2, RP11_845C23_3, RP11_1151B14_2, RP11_1151B14_3, MIR122, AC105105_1, ALPK2, RP11_1151B14_4, RP11_126O1_2, SNORD28, RPL9P31, RP11_126O1_5, MALT1, RP11_126O1_4, MRPL37P1, RP11_108P20_1, RP11_108P20_3, RP11_108P20_2, RN7SL112P, RNU6_219P, RP11_108P20_4, U8, ZNF532, RNU2_69P, OACYLP, RP11_685A21_1, SEC11C	1	AD
2305	18	77148138	78017072	21	ENSG00000131196, ENSG00000269679, ENSG00000267287, ENSG00000267409, ENSG00000178412, ENSG00000060069, ENSG00000266901, ENSG00000266924, ENSG00000267780, ENSG00000178342, ENSG00000122490, ENSG00000226742, ENSG00000141759, ENSG00000267127, ENSG00000101546, ENSG00000261126, ENSG00000266909, ENSG00000101544, ENSG00000267270, ENSG00000178184, ENSG00000267251	NFATC1, AC018445_1, RP11_567M16_1, RP11_567M16_2, RP11_567M16_3, CTDP1, RP11_567M16_5, RP11_154H12_2, RP11_154H12_3, KCNG2, PQLC1, HSBP1L1, TXNL4A, RP11_795F19_5, RBFA, RBFADN, SLC25A6P4, ADNP2, AC139100_2, PARD6G, AC139100_3	2	MDD, SCZ
2307	19	762047	1515920	60	ENSG00000099812, ENSG00000272473, ENSG00000267530, ENSG00000266927, ENSG00000011304, ENSG00000265767, ENSG00000129951, ENSG00000263414, ENSG00000172232, ENSG00000196415, ENSG00000197561, ENSG00000197766, ENSG00000175221, ENSG00000207507, ENSG00000198858, ENSG00000116014, ENSG00000116017, ENSG00000267159, ENSG00000065268, ENSG00000269169, ENSG00000266990, ENSG00000116032, ENSG00000182087, ENSG0000…	MISP, AC006273_4, AC006273_5, AC006273_7, PTBP1, MIR4745, LPPR3, MIR3187, AZU1, PRTN3, ELANE, CFD, MED16, RNU6_9, R3HDM4, KISS1R, ARID3A, AC005391_2, WDR18, AC004528_1, AC004528_4, GRIN3B, TMEM259, RNU6_2, CNN2, AC011558_5, ABCA7, HMHA1, POLR2E, GPX4, SBNO2, STK11, HMGB2P1, C19orf26, AC004221_2, ATP5D, MIDN, CIRBP, CIRBP_AS1, C19orf24, MUM1, EFNA2, RPS15P9, AC005330_2, AC004623_2, NDUFS7, AC00532…	1	AD
2319	19	11681979	13213186	115	ENSG00000198551, ENSG00000102575, ENSG00000249840, ENSG00000197332, ENSG00000267500, ENSG00000214223, ENSG00000267343, ENSG00000197933, ENSG00000266922, ENSG00000220949, ENSG00000197044, ENSG00000267646, ENSG00000177599, ENSG00000171295, ENSG00000267089, ENSG00000171291, ENSG00000198429, ENSG00000196757, ENSG00000197054, ENSG00000267179, ENSG00000267274, ENSG00000219665, ENSG00000252060, ENSG0000…	ZNF627, ACP5, AC020947_2, ZNF833P, CTD_2006C1_6, HNRNPA1P10, CTC_499B15_4, ZNF823, CTC_499B15_6, CTC_499B15_1, ZNF441, CTC_499B15_7, ZNF491, ZNF440, CTC_499B15_8, ZNF439, ZNF69, ZNF700, ZNF763, ZNF763, CTD_2006C1_12, CTD_2006C1_2, RNA5SP464, ZNF433, CTD_2006C1_10, RNA5SP465, ZNF878, ZNF844, RNA5SP466, Y_RNA, ZNF788, ZNF788, ZNF20, RSL24D1P8, RNA5SP467, ZNF625_ZNF20, ZNF625, CTC_359D24_3, ZNF136, …	1	SCZ
2327	19	18504868	19749166	61	ENSG00000175489, ENSG00000221167, ENSG00000130511, ENSG00000105655, ENSG00000268199, ENSG00000105656, ENSG00000256989, ENSG00000268938, ENSG00000105701, ENSG00000269191, ENSG00000105700, ENSG00000268030, ENSG00000268983, ENSG00000221983, ENSG00000006016, ENSG00000006015, ENSG00000105696, ENSG00000263490, ENSG00000167487, ENSG00000105662, ENSG00000105664, ENSG00000005007, ENSG00000223802, ENSG0000…	LRRC25, AC008397_1, SSBP4, ISYNA1, CTD_3137H5_1, ELL, AC010335_1, AC005387_3, FKBP8, AC005387_2, KXD1, AC005253_2, AC005253_4, UBA52, CRLF1, C19orf60, TMEM59L, RN7SL155P, KLHL26, CRTC1, COMP, UPF1, CERS1, GDF1, AC005197_2, COPE, AC002985_3, DDX49, HOMER3, AC005932_1, RN7SL70P, SUGP2, AC004447_2, ARMC6, SLC25A42, TMEM161A, MEF2BNB_MEF2B, MEF2B, MEF2BNB, RFXANK, NR2C2AP, NCAN, RNU6_1028P, HAPLN4, A…	1	SCZ
2337	19	30375793	31763008	16	ENSG00000267433, ENSG00000267258, ENSG00000105176, ENSG00000242100, ENSG00000267006, ENSG00000267692, ENSG00000266910, ENSG00000267223, ENSG00000198597, ENSG00000223148, ENSG00000267760, ENSG00000267081, ENSG00000261316, ENSG00000267378, ENSG00000268953, ENSG00000267777	CTD_2057D4_2, CTC_448F2_3, URI1, RPL9P32, CTC_448F2_4, TAF9P3, CTC_448F2_6, AC005597_1, ZNF536, AC011478_1, CTC_565M22_1, CTC_400I9_2, CTC_400I9_1, CTC_400I9_3, AC020952_1, CTC_439O9_3	1	SCZ
2350	19	43960959	45040932	59	ENSG00000124466, ENSG00000176531, ENSG00000105755, ENSG00000176472, ENSG00000073050, ENSG00000269177, ENSG00000268361, ENSG00000269583, ENSG00000234465, ENSG00000167378, ENSG00000124444, ENSG00000226763, ENSG00000131116, ENSG00000105767, ENSG00000011422, ENSG00000239948, ENSG00000264133, ENSG00000124449, ENSG00000105771, ENSG00000104783, ENSG00000268601, ENSG00000159871, ENSG00000167637, ENSG0000…	LYPD3, PHLDB3, ETHE1, ZNF575, XRCC1, L34079_3, L34079_2, L34079_4, PINLYP, IRGQ, ZNF576, SRRM5, ZNF428, CADM4, PLAUR, RN7SL368P, AC006953_1, IRGC, SMG9, KCNN4, AC115522_3, LYPD5, ZNF283, ZNF404, RP11_15A1_3, RP11_15A1_2, ZNF45, ZNF221, ZNF155, RP11_15A1_7, ZNF230, AC067968_3, ZNF222, ZNF223, ZNF223, ZNF284, RNU6_902P, RN7SL53P, ZNF224, AC084219_3, AC084219_4, ZNF225, ZNF234, ZNF226, ZNF227, ZNF23…	1	AD
2351	19	45040933	45893307	49	ENSG00000230666, ENSG00000224366, ENSG00000216588, ENSG00000266903, ENSG00000073008, ENSG00000186567, ENSG00000213892, ENSG00000252200, ENSG00000069399, ENSG00000253027, ENSG00000236807, ENSG00000142273, ENSG00000187244, ENSG00000130202, ENSG00000267282, ENSG00000130204, ENSG00000130203, ENSG00000130208, ENSG00000214855, ENSG00000224916, ENSG00000267467, ENSG00000234906, ENSG00000267114, ENSG0000…	CEACAM22P, AC138472_4, IGSF23, CTB_171A8_1, PVR, CEACAM19, CEACAM16, snoZ6, BCL3, SNORA70, AC092066_6, CBLC, BCAM, PVRL2, CTB_129P6_4, TOMM40, APOE, APOC1, APOC1P1, APOC4_APOC2, APOC4, APOC2, CTB_129P6_11, CLPTM1, RELB, CLASRP, RNU6_611P, ZNF296, CTB_179K24_3, GEMIN7, MARK4, PPP1R37, EIF5AP3, AC005757_6, AC005757_7, NKPD1, TRAPPC6A, BLOC1S3, AC005779_2, AC005779_1, AC006126_3, EXOC3L2, AC006126_4…	2	AD, LBD
2352	19	45893308	46765060	51	ENSG00000104881, ENSG00000117877, ENSG00000012061, ENSG00000125740, ENSG00000125744, ENSG00000213889, ENSG00000125753, ENSG00000125741, ENSG00000177464, ENSG00000125746, ENSG00000199066, ENSG00000267757, ENSG00000241226, ENSG00000010310, ENSG00000207773, ENSG00000125743, ENSG00000011478, ENSG00000177051, ENSG00000237452, ENSG00000259605, ENSG00000177045, ENSG00000267395, ENSG00000104936, ENSG0000…	PPP1R13L, CD3EAP, ERCC1, FOSB, RTN2, PPM1N, VASP, OPA3, GPR4, EML2, MIR330, C19orf83, RN7SL836P, GIPR, MIR642A, SNRPD2, QPCTL, FBXO46, AC074212_3, AC074212_5, SIX5, AC074212_6, DMPK, AC011530_4, DMWD, RSPH6A, SYMPK, AC092301_3, FOXA3, IRF2BP1, MYPOP, NANOS2, NOVA2, CCDC61, MIR769, PGLYRP1, CTC_344H19_4, IGFL4, AC007193_6, CTC_344H19_6, IGFL3, TGIF1P1, IGFL2, AC006262_4, AC006262_5, IGFL1P1, AC006…	1	AD
2356	19	49415190	50451925	102	ENSG00000104805, ENSG00000235191, ENSG00000260366, ENSG00000104808, ENSG00000087088, ENSG00000267898, ENSG00000087086, ENSG00000104812, ENSG00000183207, ENSG00000104826, ENSG00000268655, ENSG00000104827, ENSG00000267335, ENSG00000267019, ENSG00000267099, ENSG00000104818, ENSG00000267631, ENSG00000267685, ENSG00000268669, ENSG00000189052, ENSG00000213030, ENSG00000269706, ENSG00000196337, ENSG0000…	NUCB1, NUCB1_AS1, CTD_2639E6_4, DHDH, BAX, CTD_2639E6_9, FTL, GYS1, RUVBL2, LHB, CTB_60B18_10, CGB, CTB_60B18_6, NTF6A, NTF6G, CGB2, CGB1, NTF6B, CTB_60B18_17, CGB5, CGB8, CTB_60B18_15, CGB7, NTF4, CTB_60B18_12, CTB_60B18_18, KCNA7, RN7SL708P, SNRNP70, LIN7B, C19orf73, PPFIA3, HRC, TRPM4, SLC6A21P, AC011450_1, SUMO1P4, SLC6A16, MIR4324, CTC_301O7_4, CD37, TEAD2, AC010524_4, DKKL1, AC010524_2, CCD…	1	SCZ
2358	19	51259179	51903804	66	ENSG00000269565, ENSG00000142511, ENSG00000261341, ENSG00000142513, ENSG00000268375, ENSG00000167747, ENSG00000221381, ENSG00000221241, ENSG00000220988, ENSG00000180279, ENSG00000167748, ENSG00000174562, ENSG00000267968, ENSG00000142515, ENSG00000167751, ENSG00000267880, ENSG00000197588, ENSG00000167749, ENSG00000228674, ENSG00000167754, ENSG00000269495, ENSG00000167755, ENSG00000267879, ENSG0000…	GPR32P1, GPR32, CTD_2568A17_1, ACPT, CTD_2568A17_8, C19orf48, SNORD88B, SNORD88A, SNORD88C, CTD_2568A17_5, KLK1, KLK15, AC011523_2, KLK3, KLK2, AC037199_1, KLKP1, KLK4, CTB_147C22_3, KLK5, CTB_147C22_8, KLK6, CTB_147C22_9, KLK7, KLK8, KLK9, KLK9, KLK10, CTC_518B2_12, KLK11, KLK12, CTC_518B2_9, CTC_518B2_10, KLK13, KLK14, CTU1, SIGLEC18P, SIGLEC9, CTD_3187F8_15, SIGLEC7, SIGLEC19P, CTD_3187F8_14, …	1	AD
2391	20	19957929	21682377	33	ENSG00000132669, ENSG00000173418, ENSG00000101343, ENSG00000089101, ENSG00000241054, ENSG00000225417, ENSG00000229500, ENSG00000243810, ENSG00000264879, ENSG00000173404, ENSG00000188559, ENSG00000213384, ENSG00000270793, ENSG00000264361, ENSG00000225803, ENSG00000234104, ENSG00000225127, ENSG00000235065, ENSG00000088970, ENSG00000199509, ENSG00000228604, ENSG00000232712, ENSG00000214535, ENSG0000…	RIN2, NAA20, CRNKL1, C20orf26, RP5_1002M8_4, RP5_1178H5_2, RPL17P1, RP5_1096J16_1, RN7SL690P, INSM1, RALGAPA2, EIF4E2P1, RP11_23O13_1, RN7SL607P, MRPS11P1, RP5_1177M21_1, LINC00237, RPL24P2, PLK1S1, RNA5SP477, RP5_872K7_7, RP4_777D9_2, RPS15AP1, ZNF877P, XRN2, NKX2_4, RP11_227D2_3, RN7SKP140, RP5_984P4_1, GSTM3P1, NKX2_2, NKX2_2_AS1, RP5_984P4_4	1	SCZ
2402	20	37253658	38427594	16	ENSG00000124143, ENSG00000101438, ENSG00000101442, ENSG00000199691, ENSG00000101445, ENSG00000240474, ENSG00000101447, ENSG00000261431, ENSG00000101452, ENSG00000223864, ENSG00000230324, ENSG00000211534, ENSG00000224357, ENSG00000263943, ENSG00000241840, ENSG00000229976	ARHGAP40, SLC32A1, ACTR5, RN7SKP173, PPP1R16B, RN7SL116P, FAM83D, RP4_616B8_4, DHX35, NPM1P19, RP4_705O1_1, AL121588_1, ATG3P1, RN7SL680P, RN7SL194P, RP5_1031J8_1	1	SCZ
2407	20	43008891	44072210	44	ENSG00000101076, ENSG00000229005, ENSG00000233376, ENSG00000266151, ENSG00000265893, ENSG00000273283, ENSG00000237907, ENSG00000168746, ENSG00000226243, ENSG00000124120, ENSG00000132824, ENSG00000168734, ENSG00000269605, ENSG00000196839, ENSG00000132832, ENSG00000244558, ENSG00000064205, ENSG00000124249, ENSG00000101098, ENSG00000263911, ENSG00000166913, ENSG00000101104, ENSG00000025772, ENSG0000…	HNF4A, HNF4A_AS1, RP5_881L22_6, MIR3646, AL132772_1, RP5_1013A22_5, RP5_1013A22_2, C20orf62, RPL37AP1, TTPAL, SERINC3, PKIG, Z97053_1, ADA, RP11_445H22_3, RP11_445H22_4, WISP2, KCNK15, RIMS4, RN7SL31P, YWHAB, PABPC1L, TOMM34, STK4_AS1, STK4, Y_RNA, KCNS1, WFDC5, WFDC12, PI3, SEMG1, SEMG2, RP1_300I2_3, RP1_300I2_2, SLPI, MATN4, RBPJL, SDC4, SYS1, SYS1_DBNDD2, TP53TG5, RP3_453C12_8, DBNDD2, PIGT	1	BIP
2408	20	44072211	45673603	68	ENSG00000269549, ENSG00000234011, ENSG00000268111, ENSG00000101443, ENSG00000237464, ENSG00000237068, ENSG00000101446, ENSG00000243543, ENSG00000232135, ENSG00000249139, ENSG00000101448, ENSG00000229900, ENSG00000158901, ENSG00000201923, ENSG00000230860, ENSG00000180205, ENSG00000180305, ENSG00000235508, ENSG00000180083, ENSG00000182931, ENSG00000168634, ENSG00000266071, ENSG00000149651, ENSG0000…	AL031663_2, RP3_461P17_10, AL031663_1, WFDC2, RP3_461P17_9, RPL5P2, SPINT3, WFDC6, RP3_461P17_6, EPPIN_WFDC6, EPPIN, HSPD1P21, WFDC8, RNA5SP485, CCNB1IP1P2, WFDC9, WFDC10A, RPS2P7, WFDC11, WFDC10B, WFDC13, MIR3617, SPINT4, HNRNPA1P3, WFDC3, SPINT5P, RNU6ATAC38P, DNTTIP1, UBE2C, TNNC2, SNX21, ACOT8, ZSWIM3, ZSWIM1, SPATA25, NEURL2, CTSA, RP3_337O18_9, PLTP, PCIF1, ZNF335, FTLP1, MMP9, RP11_465L10_…	1	MDD
2411	20	47203837	48212975	17	ENSG00000124126, ENSG00000251876, ENSG00000124198, ENSG00000230758, ENSG00000227431, ENSG00000124207, ENSG00000124214, ENSG00000226284, ENSG00000124228, ENSG00000124201, ENSG00000177410, ENSG00000209042, ENSG00000222365, ENSG00000212304, ENSG00000158445, ENSG00000124212, ENSG00000265225	PREX1, AL035106_1, ARFGEF2, SNAP23P, RP1_155G6_4, CSE1L, STAU1, ARPC3P1, DDX27, ZNFX1, ZFAS1, SNORD12C, SNORD12B, SNORD12, KCNB1, PTGIS, AL118525_1	1	BIP
2419	20	54743695	55448075	26	ENSG00000222118, ENSG00000124089, ENSG00000235594, ENSG00000230843, ENSG00000124098, ENSG00000087586, ENSG00000101138, ENSG00000087589, ENSG00000228601, ENSG00000212084, ENSG00000022277, ENSG00000238294, ENSG00000124091, ENSG00000124103, ENSG00000179467, ENSG00000213714, ENSG00000225657, ENSG00000214541, ENSG00000252536, ENSG00000087510, ENSG00000252091, ENSG00000241821, ENSG00000237000, ENSG0000…	RNA5SP487, MC3R, RP11_380D15_2, RP11_380D15_3, FAM210B, AURKA, CSTF1, CASS4, RPL39P, AL121914_1, RTFDC1, snoU13, GCNT7, FAM209A, AL109806_1, FAM209B, RP5_843L14_1, RPS4XP3, U3, TFAP2C, RNU6_1146P, RN7SL170P, PTMAP6, AL133232_1, RP5_897D18_1, RNU6_929P	1	AD
2427	20	60766558	61470768	34	ENSG00000101181, ENSG00000101180, ENSG00000130703, ENSG00000130706, ENSG00000226332, ENSG00000130702, ENSG00000265329, ENSG00000228812, ENSG00000171858, ENSG00000149679, ENSG00000130701, ENSG00000233017, ENSG00000130700, ENSG00000272050, ENSG00000260542, ENSG00000174403, ENSG00000174407, ENSG00000199017, ENSG00000207764, ENSG00000226094, ENSG00000264490, ENSG00000232121, ENSG00000229882, ENSG0000…	MTG2, HRH3, OSBPL2, ADRM1, RP11_157P1_4, LAMA5, MIR4758, RP11_157P1_5, RPS21, CABLES2, RBBP8NL, RP5_908M14_5, GATA5, RP13_379O24_3, RP13_379O24_2, C20orf166_AS1, C20orf166, MIR1_1, MIR133A2, RPL7P3, WI2_87327B8_1, RP13_30A9_1, RP13_30A9_2, RP11_93B14_6, SLCO4A1, RP11_93B14_5, LINC00686, NTSR1, RP11_93B14_4, LINC00659, MRGBP, OGFR_AS1, OGFR, COL9A3	1	BIP
2483	22	38718590	40378783	64	ENSG00000213923, ENSG00000244627, ENSG00000229955, ENSG00000228620, ENSG00000168135, ENSG00000100196, ENSG00000100201, ENSG00000100206, ENSG00000224279, ENSG00000184949, ENSG00000100211, ENSG00000230912, ENSG00000228274, ENSG00000100216, ENSG00000100221, ENSG00000100226, ENSG00000229598, ENSG00000257034, ENSG00000203583, ENSG00000244491, ENSG00000100242, ENSG00000230149, ENSG00000273096, ENSG0000…	CSNK1E, RP3_449O17_1, RP1_5O6_4, RP3_434P1_6, KCNJ4, KDELR3, DDX17, DMC1, RP1_199H16_6, FAM227A, CBY1, RP3_508I15_10, RP3_508I15_9, TOMM22, JOSD1, GTPBP1, PRDX3P1, AL021707_2, AL021707_1, RP3_508I15_18, SUN2, RP3_508I15_19, RP3_508I15_20, RP3_508I15_14, RP3_508I15_21, RP3_508I15_22, DNAL4, NPTXR, CBX6, CTA_150C2_13, APOBEC3A, APOBEC3B, APOBEC3B_AS1, APOBEC3C, APOBEC3D, APOBEC3F, APOBEC3G, CTA_150…	1	SCZ
2484	22	40378784	41722787	43	ENSG00000133477, ENSG00000261202, ENSG00000100354, ENSG00000228599, ENSG00000239900, ENSG00000100359, ENSG00000229999, ENSG00000196588, ENSG00000272834, ENSG00000227413, ENSG00000232564, ENSG00000252124, ENSG00000172912, ENSG00000230071, ENSG00000231907, ENSG00000128285, ENSG00000100372, ENSG00000230769, ENSG00000233603, ENSG00000266594, ENSG00000100380, ENSG00000196236, ENSG00000172404, ENSG0000…	FAM83F, RP3_496C20_1, TNRC6B, RPL7P52, ADSL, SGSM3, RP5_1042K10_10, MKL1, RP5_1042K10_13, RP5_1042K10_12, RP4_591N18_2, AL031594_1, COX6B1P3, RPL4P6, GAPDHP37, MCHR1, SLC25A17, RP3_408N23_4, JTBP1, MIR4766, ST13, XPNPEP3, DNAJB7, snoU13, RNU6_379P, RBX1, Y_RNA, AL080243_1, RP11_12M9_3, Y_RNA, RP11_12M9_4, EP300, MIR1281, RNU6_375P, RP1_85F18_6, RP1_85F18_5, LRRC37A14P, L3MBTL2, RP4_756G23_5, CHAD…	2	BIP, SCZ
2485	22	41722788	42867927	55	ENSG00000100403, ENSG00000167074, ENSG00000199865, ENSG00000273424, ENSG00000183864, ENSG00000100410, ENSG00000100412, ENSG00000100413, ENSG00000172346, ENSG00000100417, ENSG00000100418, ENSG00000196419, ENSG00000200332, ENSG00000100138, ENSG00000207457, ENSG00000184208, ENSG00000255782, ENSG00000167077, ENSG00000231261, ENSG00000252603, ENSG00000206813, ENSG00000100147, ENSG00000184068, ENSG0000…	ZC3H7B, TEF, RNU6_495P, CTA_223H9_9, TOB2, PHF5A, ACO2, POLR3H, CSDC2, PMM1, DESI1, XRCC6, Y_RNA, NHP2L1, RNU6_476P, C22orf46, Z83840_1, MEI1, HMGN2P10, RNU6ATAC22P, Y_RNA, CCDC134, RP5_821D11_7, SREBF2, MIR33A, SHISA8, CTA_250D10_23, MIR378I, TNFRSF13C, CENPM, LINC00634, SEPT3, CTA_250D10_19, WBP2NL, SLC25A5P1, NAGA, FAM109B, snoU13, SMDT1, NDUFA6, RP1_257I20_14, NDUFA6_AS1, OLA1P1, CYP2D6, RP4_…	1	SCZ
