# Supplementary material for: Local genetic correlations exist among neurodegenerative and neuropsychiatric diseases
Source: NPJ Parkinsons Dis. 2023 Apr 28;9:70. doi: 10.1038/s41531-023-00504-1 (PMC10147945; doi:10.1038/s41531-023-00504-1)
Supplement: Supplementary file 3 — Supplementary Tables 1-9 [file 41531_2023_504_MOESM3_ESM.zip › SupplementaryTable2_ldsc_global.xlsx]

## Sheet: column_descriptions
sheet

## Sheet: trait_h2
phen

## Sheet: global_rg
p1
