# Supplementary material for: Local genetic correlations exist among neurodegenerative and neuropsychiatric diseases
Source: NPJ Parkinsons Dis. 2023 Apr 28;9:70. doi: 10.1038/s41531-023-00504-1 (PMC10147945; doi:10.1038/s41531-023-00504-1)
Supplement: Supplementary file 3 — Supplementary Tables 1-9 [file 41531_2023_504_MOESM3_ESM.zip › SupplementaryTable7_lava_local_eqtl_window_100000.xlsx]

## Sheet: column_descriptions
sheet

## Sheet: ld681_univ
ld_block

## Sheet: ld681_bivar
ld_block

## Sheet: ld1273_univ
ld_block

## Sheet: ld1273_bivar
ld_block

## Sheet: ld1719_univ
ld_block

## Sheet: ld1719_bivar
ld_block

## Sheet: ld2281_univ
ld_block

## Sheet: ld2281_bivar
ld_block

## Sheet: ld2351_univ
ld_block

[truncated: 1 more sheets: ld2351_bivar]
