# Supplementary material for: Local genetic correlations exist among neurodegenerative and neuropsychiatric diseases
Source: NPJ Parkinsons Dis. 2023 Apr 28;9:70. doi: 10.1038/s41531-023-00504-1 (PMC10147945; doi:10.1038/s41531-023-00504-1)
Supplement: Supplementary file 3 — Supplementary Tables 1-9 [file 41531_2023_504_MOESM3_ESM.zip › SupplementaryTable9_pcorr.xlsx]

## Sheet: column_descriptions
column

## Sheet: results
eqtl_dataset
